# Supplementary material for: 2-(Pyridin-2-yl)-1,3-oxathiane
Source: Acta Crystallogr Sect E Struct Rep Online. 2012 May 12;68(Pt 6):o1675. doi: 10.1107/S1600536812018661 (PMC3379271; doi:10.1107/S1600536812018661)
Supplement: Supplementary file 1 [file e-68-o1675-sup1.cif]

##############################################################################
#                                                                            #
# This CIF contains the data in a paper accepted for publication in          #
# Acta Crystallographica Section E. It conforms to the requirements of       #
# Notes for Authors for Acta Crystallographica Section E, and has been       #
# peer reviewed under the auspices of the IUCr Commission on Journals.       #
#                                                                            #
# Full details of the Crystallographic Information File format               #
# are given in the paper "The Crystallographic Information File (CIF):       #
# a New Standard Archive File for Crystallography" by S. R. Hall, F. H.      #
# Allen and I. D. Brown [Acta Cryst. (1991), A47, 655-685].                  #
#                                                                            #
# The current version of the core CIF dictionary is obtainable from          #
# ftp://ftp.iucr.org/pub/cif_core.dic.                                       #
#                                                                            #
# Software is freely available for graphical display of the structure(s)     #
# in this CIF. For information consult the CIF software page                 #
# http://www.iucr.org/resources/cif/software.                                #
#                                                                            #
# This file may be used for bona fide research purposes within the           #
# scientific community so long as proper attribution is given to the journal # 
# article from which it was obtained.                                        #
#                                                                            #
##############################################################################
data_I
_audit_creation_method
;
<i>CrysAlis PRO</i> (Oxford Diffraction, 2010)
;
_chemical_name_systematic
;
2-(Pyridin-2-yl)-1,3-oxathiane
;
_chemical_name_common     ?
_chemical_formula_moiety     'C9 H11 N1 O1 S1'
_chemical_formula_sum     'C9 H11 N1 O1 S1'
_chemical_formula_iupac     'C9 H11 N1 O1 S1'
_chemical_formula_weight     181.26
_chemical_melting_point     ?
_symmetry_cell_setting     monoclinic
_symmetry_space_group_name_H-M     'P 21/n'
_symmetry_space_group_name_Hall     '-P 2yn'
loop_
    _symmetry_equiv_pos_as_xyz
    'x, y, z'
    '-x+1/2, y+1/2, -z+1/2'
    '-x, -y, -z'
    'x-1/2, -y-1/2, z-1/2'
_cell_length_a     7.5329(3)
_cell_length_b     11.8099(5)
_cell_length_c     9.7632(4)
_cell_angle_alpha     90.00
_cell_angle_beta     92.940(3)
_cell_angle_gamma     90.00
_cell_volume     867.42(6)
_cell_formula_units_Z     4
_cell_measurement_reflns_used     3102
_cell_measurement_theta_min     0.4531
_cell_measurement_theta_max     71.9504
_cell_measurement_temperature     110(2)
_exptl_crystal_description     block
_exptl_crystal_colour     colourless
_exptl_crystal_size_max     0.4781
_exptl_crystal_size_mid     0.4560
_exptl_crystal_size_min     0.3636
_exptl_crystal_density_diffrn     1.388
_exptl_crystal_density_meas     ?
_exptl_crystal_density_method     'not measured'
_exptl_crystal_F_000     384
_exptl_absorpt_coefficient_mu     2.888
_exptl_absorpt_correction_type     analytical
_exptl_absorpt_process_details
;
[<i>CrysAlis PRO</i> (Oxford Diffraction, 2010), based on expressions
derived
by Clark & Reid (1995)]
;
_exptl_absorpt_correction_T_min     0.344
_exptl_absorpt_correction_T_max     0.519
_exptl_special_details
;
<i>CrysAlis PRO</i> (Oxford Diffraction, 2010). Analytical numeric absorption
correction using a multifaceted crystal model based on expressions derived by
<i>R</i>. C. Clark & J. S. Reid (Clark & Reid, 1995).
;
_diffrn_ambient_temperature     110(2)
_diffrn_radiation_type     CuK\a
_diffrn_radiation_wavelength     1.54178
_diffrn_radiation_source     'Enhance (Cu) xray source'
_diffrn_radiation_monochromator     graphite
_diffrn_measurement_device_type     'Oxford Diffraction Xcalibur Sapphire3'
_diffrn_measurement_method     \w
_diffrn_detector_area_resol_mean     16.3384
_diffrn_reflns_number     3675
_diffrn_reflns_av_R_equivalents     0.0203
_diffrn_reflns_av_sigmaI/netI     0.0208
_diffrn_reflns_theta_min     5.88
_diffrn_reflns_theta_max     72.09
_diffrn_reflns_theta_full     72.09
_diffrn_measured_fraction_theta_max     0.996
_diffrn_measured_fraction_theta_full     0.996
_diffrn_reflns_limit_h_min     -6
_diffrn_reflns_limit_h_max     9
_diffrn_reflns_limit_k_min     -12
_diffrn_reflns_limit_k_max     14
_diffrn_reflns_limit_l_min     -12
_diffrn_reflns_limit_l_max     12
_diffrn_standards_number     0
_diffrn_standards_interval_count     0
_diffrn_standards_interval_time     0
_diffrn_standards_decay_%     0
_refine_special_details
;
Refinement of <i>F</i>^2^ against ALL reflections. The weighted <i>R</i>-factor
<i>wR</i> and goodness of fit <i>S</i> are based on <i>F</i>^2^, conventional
<i>R</i>-factors <i>R</i> are based on <i>F</i>, with <i>F</i> set to zero for
negative <i>F</i>^2^. The threshold expression of <i>F</i>^2^ >
\s(<i>F</i>^2^) is used only for calculating <i>R</i>-factors(gt) <i>etc</i>.
and is not relevant to the choice of reflections for refinement.
<i>R</i>-factors based on <i>F</i>^2^ are statistically about twice as large
as those based on <i>F</i>, and <i>R</i>- factors based on ALL data will be
even larger.
;
_reflns_number_total     1708
_reflns_number_gt     1656
_reflns_threshold_expression     >2sigma(I)
_refine_ls_structure_factor_coef     Fsqd
_refine_ls_matrix_type     full
_refine_ls_R_factor_all     0.0327
_refine_ls_R_factor_gt     0.0319
_refine_ls_wR_factor_gt     0.0847
_refine_ls_wR_factor_ref     0.0853
_refine_ls_goodness_of_fit_ref     1.073
_refine_ls_restrained_S_all     1.073
_refine_ls_number_reflns     1708
_refine_ls_number_parameters     154
_refine_ls_number_restraints     0
_refine_ls_hydrogen_treatment     refall
_refine_ls_weighting_scheme     calc
_refine_ls_weighting_details
         'calc w=1/[\s^2^(Fo^2^)+(0.0498P)^2^+0.3816P] where P=(Fo^2^+2Fc^2^)/3'
_atom_sites_solution_hydrogens     geom
_atom_sites_solution_primary     direct
_atom_sites_solution_secondary     difmap
_refine_ls_shift/su_max     0.000
_refine_ls_shift/su_mean     0.000
_refine_diff_density_max     0.321
_refine_diff_density_min     -0.304
_refine_ls_extinction_method     'SHELXL97 (Sheldrick, 2008)'
_refine_ls_extinction_coef     0.0187(14)
_refine_ls_extinction_expression
                                  'Fc^*^=kFc[1+0.001xFc^2^\l^3^/sin(2\q)]^-1/4^'
loop_
    _atom_type_symbol
    _atom_type_description
    _atom_type_scat_dispersion_real
    _atom_type_scat_dispersion_imag
    _atom_type_scat_source
    'C' 'C' 0.0181 0.0091
                         'International Tables Vol C Tables 4.2.6.8 and 6.1.1.4'
    'H' 'H' 0.0000 0.0000
                         'International Tables Vol C Tables 4.2.6.8 and 6.1.1.4'
    'N' 'N' 0.0311 0.0180
                         'International Tables Vol C Tables 4.2.6.8 and 6.1.1.4'
    'O' 'O' 0.0492 0.0322
                         'International Tables Vol C Tables 4.2.6.8 and 6.1.1.4'
    'S' 'S' 0.3331 0.5567
                         'International Tables Vol C Tables 4.2.6.8 and 6.1.1.4'
_computing_data_collection
;
<i>CrysAlis PRO</i> (Oxford Diffraction, 2010)
;
_computing_cell_refinement
;
<i>CrysAlis PRO</i> (Oxford Diffraction, 2010)
;
_computing_data_reduction
;
<i>CrysAlis PRO</i> (Oxford Diffraction, 2010)
;
_computing_structure_solution
;
<i>SHELXS97</i> (Sheldrick, 2008)
;
_computing_structure_refinement
;
<i>SHELXL97</i>  (Sheldrick, 2008)
;
_computing_molecular_graphics
;
<i>ORTEP-3 for Windows</i> (Farrugia, 1997)
;
_computing_publication_material
;
<i>SHELXTL</i> (Sheldrick, 2008)
;
loop_
    _atom_site_type_symbol
    _atom_site_label
    _atom_site_fract_x
    _atom_site_fract_y
    _atom_site_fract_z
    _atom_site_U_iso_or_equiv
    _atom_site_adp_type
    _atom_site_calc_flag
    _atom_site_refinement_flags
    _atom_site_occupancy
    _atom_site_symmetry_multiplicity
    _atom_site_disorder_assembly
    _atom_site_disorder_group
    S S1 0.20151(4) 0.36641(3) 0.12188(3) 0.01796(16) Uani d . 1 1 . .
    O O1 0.39908(13) 0.45308(9) 0.33518(10) 0.0168(2) Uani d . 1 1 . .
    N N1 0.59533(16) 0.33730(11) 0.03808(12) 0.0174(3) Uani d . 1 1 . .
    C C1 0.40671(19) 0.43156(12) 0.19284(14) 0.0153(3) Uani d . 1 1 . .
    H H1 0.421(2) 0.5024(17) 0.1426(18) 0.020(4) Uiso d . 1 1 . .
    C C2 0.05140(19) 0.47642(13) 0.17565(15) 0.0190(3) Uani d . 1 1 . .
    H H2A 0.070(3) 0.5468(17) 0.1214(19) 0.025(5) Uiso d . 1 1 . .
    H H2B -0.069(3) 0.4511(17) 0.1510(19) 0.023(5) Uiso d . 1 1 . .
    C C3 0.0792(2) 0.49944(14) 0.32842(15) 0.0202(3) Uani d . 1 1 . .
    H H3B 0.002(3) 0.5605(18) 0.354(2) 0.032(5) Uiso d . 1 1 . .
    H H3A 0.049(3) 0.4302(18) 0.381(2) 0.029(5) Uiso d . 1 1 . .
    C C4 0.2682(2) 0.53679(13) 0.36591(16) 0.0209(3) Uani d . 1 1 . .
    H H4A 0.295(3) 0.6069(18) 0.316(2) 0.028(5) Uiso d . 1 1 . .
    H H4B 0.283(2) 0.5485(16) 0.465(2) 0.022(5) Uiso d . 1 1 . .
    C C5 0.55562(19) 0.35019(12) 0.16969(14) 0.0150(3) Uani d . 1 1 . .
    C C6 0.64241(19) 0.29098(12) 0.27685(15) 0.0173(3) Uani d . 1 1 . .
    H H6 0.607(3) 0.3005(17) 0.368(2) 0.025(5) Uiso d . 1 1 . .
    C C7 0.7761(2) 0.21501(13) 0.24709(16) 0.0196(3) Uani d . 1 1 . .
    H H7 0.839(3) 0.1741(17) 0.322(2) 0.024(5) Uiso d . 1 1 . .
    C C8 0.81619(19) 0.19959(13) 0.11104(16) 0.0192(3) Uani d . 1 1 . .
    H H8 0.903(3) 0.1456(16) 0.089(2) 0.023(5) Uiso d . 1 1 . .
    C C9 0.72283(19) 0.26255(13) 0.01104(15) 0.0182(3) Uani d . 1 1 . .
    H H9 0.751(2) 0.2565(16) -0.082(2) 0.018(4) Uiso d . 1 1 . .
loop_
    _atom_site_aniso_label
    _atom_site_aniso_U_11
    _atom_site_aniso_U_22
    _atom_site_aniso_U_33
    _atom_site_aniso_U_12
    _atom_site_aniso_U_13
    _atom_site_aniso_U_23
    S1 0.0163(2) 0.0193(2) 0.0182(2) 0.00117(12) -0.00020(14) -0.00488(12)
    O1 0.0182(5) 0.0197(5) 0.0127(5) 0.0034(4) 0.0013(4) -0.0034(4)
    N1 0.0188(6) 0.0182(6) 0.0155(6) -0.0010(5) 0.0038(5) -0.0002(5)
    C1 0.0175(7) 0.0164(7) 0.0120(6) -0.0013(5) 0.0021(5) 0.0006(5)
    C2 0.0171(7) 0.0217(7) 0.0183(7) 0.0028(6) 0.0006(5) 0.0000(6)
    C3 0.0200(7) 0.0224(8) 0.0188(7) 0.0057(6) 0.0047(5) -0.0012(6)
    C4 0.0231(7) 0.0193(7) 0.0202(7) 0.0046(6) 0.0008(6) -0.0069(6)
    C5 0.0147(7) 0.0149(6) 0.0156(7) -0.0033(5) 0.0033(5) -0.0009(5)
    C6 0.0167(7) 0.0198(7) 0.0154(7) -0.0004(5) 0.0015(5) 0.0002(5)
    C7 0.0184(7) 0.0200(7) 0.0202(7) 0.0006(6) -0.0003(6) 0.0011(6)
    C8 0.0151(7) 0.0193(7) 0.0234(8) -0.0001(6) 0.0036(6) -0.0029(6)
    C9 0.0187(7) 0.0201(7) 0.0163(7) -0.0020(6) 0.0050(5) -0.0020(6)
_geom_special_details
;
All e.s.d.'s (except the e.s.d. in the dihedral angle between two l.s. planes)
are estimated using the full covariance matrix. The cell e.s.d.'s are taken
into account individually in the estimation of e.s.d.'s in distances, angles
and torsion angles; correlations between e.s.d.'s in cell parameters are only
used when they are defined by crystal symmetry. An approximate (isotropic)
treatment of cell e.s.d.'s is used for estimating e.s.d.'s involving l.s.
planes.
;
loop_
    _geom_bond_atom_site_label_1
    _geom_bond_atom_site_label_2
    _geom_bond_site_symmetry_2
    _geom_bond_distance
    _geom_bond_publ_flag
    S1 C2 . 1.8174(15) ?
    S1 C1 . 1.8307(14) ?
    O1 C1 . 1.4168(16) ?
    O1 C4 . 1.4386(17) ?
    N1 C9 . 1.3407(19) ?
    N1 C5 . 1.3428(18) ?
    C1 C5 . 1.5030(19) ?
    C1 H1 . 0.979(19) ?
    C2 C3 . 1.520(2) ?
    C2 H2A . 1.00(2) ?
    C2 H2B . 0.97(2) ?
    C3 C4 . 1.517(2) ?
    C3 H3B . 0.97(2) ?
    C3 H3A . 1.00(2) ?
    C4 H4A . 0.99(2) ?
    C4 H4B . 0.973(19) ?
    C5 C6 . 1.393(2) ?
    C6 C7 . 1.390(2) ?
    C6 H6 . 0.95(2) ?
    C7 C8 . 1.389(2) ?
    C7 H7 . 0.98(2) ?
    C8 C9 . 1.389(2) ?
    C8 H8 . 0.95(2) ?
    C9 H9 . 0.951(19) ?
loop_
    _geom_angle_atom_site_label_1
    _geom_angle_atom_site_label_2
    _geom_angle_atom_site_label_3
    _geom_angle_site_symmetry_1
    _geom_angle_site_symmetry_3
    _geom_angle
    _geom_angle_publ_flag
    C2 S1 C1 . . 96.66(7) ?
    C1 O1 C4 . . 112.99(11) ?
    C9 N1 C5 . . 117.39(13) ?
    O1 C1 C5 . . 109.29(11) ?
    O1 C1 S1 . . 111.76(9) ?
    C5 C1 S1 . . 107.25(10) ?
    O1 C1 H1 . . 110.5(11) ?
    C5 C1 H1 . . 111.6(11) ?
    S1 C1 H1 . . 106.5(11) ?
    C3 C2 S1 . . 110.78(10) ?
    C3 C2 H2A . . 110.8(11) ?
    S1 C2 H2A . . 109.6(11) ?
    C3 C2 H2B . . 112.2(11) ?
    S1 C2 H2B . . 107.1(12) ?
    H2A C2 H2B . . 106.2(16) ?
    C4 C3 C2 . . 111.67(12) ?
    C4 C3 H3B . . 106.9(12) ?
    C2 C3 H3B . . 109.6(12) ?
    C4 C3 H3A . . 110.4(12) ?
    C2 C3 H3A . . 109.6(12) ?
    H3B C3 H3A . . 108.6(16) ?
    O1 C4 C3 . . 113.23(12) ?
    O1 C4 H4A . . 108.2(12) ?
    C3 C4 H4A . . 109.6(12) ?
    O1 C4 H4B . . 105.1(11) ?
    C3 C4 H4B . . 109.6(11) ?
    H4A C4 H4B . . 111.0(16) ?
    N1 C5 C6 . . 122.87(13) ?
    N1 C5 C1 . . 114.90(12) ?
    C6 C5 C1 . . 122.22(13) ?
    C7 C6 C5 . . 118.94(14) ?
    C7 C6 H6 . . 120.8(12) ?
    C5 C6 H6 . . 120.2(12) ?
    C8 C7 C6 . . 118.67(14) ?
    C8 C7 H7 . . 122.0(12) ?
    C6 C7 H7 . . 119.3(12) ?
    C7 C8 C9 . . 118.34(14) ?
    C7 C8 H8 . . 119.3(12) ?
    C9 C8 H8 . . 122.4(12) ?
    N1 C9 C8 . . 123.77(13) ?
    N1 C9 H9 . . 115.9(11) ?
    C8 C9 H9 . . 120.3(11) ?
loop_
    _geom_torsion_atom_site_label_1
    _geom_torsion_atom_site_label_2
    _geom_torsion_atom_site_label_3
    _geom_torsion_atom_site_label_4
    _geom_torsion_site_symmetry_1
    _geom_torsion_site_symmetry_2
    _geom_torsion_site_symmetry_3
    _geom_torsion_site_symmetry_4
    _geom_torsion
    _geom_torsion_publ_flag
    C4 O1 C1 C5 . . . . 175.71(11) yes
    C4 O1 C1 S1 . . . . -65.74(13) yes
    C2 S1 C1 O1 . . . . 56.31(11) yes
    C2 S1 C1 C5 . . . . 176.07(9) yes
    C1 S1 C2 C3 . . . . -52.99(12) ?
    S1 C2 C3 C4 . . . . 59.31(15) ?
    C1 O1 C4 C3 . . . . 64.95(16) ?
    C2 C3 C4 O1 . . . . -61.17(17) ?
    C9 N1 C5 C6 . . . . 0.9(2) ?
    C9 N1 C5 C1 . . . . -177.62(12) ?
    O1 C1 C5 N1 . . . . -169.60(11) yes
    S1 C1 C5 N1 . . . . 69.07(14) yes
    O1 C1 C5 C6 . . . . 11.82(18) ?
    S1 C1 C5 C6 . . . . -109.50(13) ?
    N1 C5 C6 C7 . . . . 0.0(2) ?
    C1 C5 C6 C7 . . . . 178.42(13) ?
    C5 C6 C7 C8 . . . . -1.0(2) ?
    C6 C7 C8 C9 . . . . 1.2(2) ?
    C5 N1 C9 C8 . . . . -0.8(2) ?
    C7 C8 C9 N1 . . . . -0.3(2) ?
loop_
    _geom_hbond_atom_site_label_D
    _geom_hbond_atom_site_label_H
    _geom_hbond_atom_site_label_A
    _geom_hbond_site_symmetry_A
    _geom_hbond_distance_DH
    _geom_hbond_distance_HA
    _geom_hbond_distance_DA
    _geom_hbond_angle_DHA
    C1 H1 N1 3_665 0.979(19) 2.586(19) 3.5399(19) 164.8(14)
_iucr_refine_instructions_details
;
TITL x1124_638 in P2(1)/n
CELL 1.54178   7.5329  11.8099   9.7632  90.000  92.940  90.000
ZERR    1.00   0.0003   0.0005   0.0004   0.000   0.003   0.000
LATT 1
SYMM 0.5-X, 0.5+Y, 0.5-Z
SFAC C  H  N  O  S
UNIT 36 44 4 4 4
L.S. 4
EXTI  0.01873
ACTA
BOND $H
FMAP 2
PLAN 4
EQIV $1 -x+1.0,-y+1.0,-z
HTAB C1 N1_$1
CONF
WGHT  0.049800  0.381400
FVAR  0.393460
TEMP -163
S1     5   0.201512  0.366412  0.121878 11.000000  0.016270  0.019320 =
           0.018190 -0.004880 -0.000200  0.001170
O1     4   0.399084  0.453082  0.335177 11.000000  0.018170  0.019700 =
           0.012710 -0.003370  0.001350  0.003370
N1     3   0.595330  0.337299  0.038080 11.000000  0.018800  0.018190 =
           0.015470 -0.000240  0.003810 -0.001020
C1     1   0.406707  0.431562  0.192839 11.000000  0.017450  0.016420 =
           0.012030  0.000560  0.002130 -0.001280
H1     2   0.421254  0.502398  0.142561 11.000000  0.019740
C2     1   0.051397  0.476417  0.175653 11.000000  0.017100  0.021720 =
           0.018300 -0.000030  0.000600  0.002770
H2A    2   0.069868  0.546778  0.121415 11.000000  0.025030
H2B    2  -0.068650  0.451107  0.151041 11.000000  0.023330
C3     1   0.079246  0.499443  0.328424 11.000000  0.019960  0.022360 =
           0.018770 -0.001200  0.004730  0.005710
H3B    2   0.001770  0.560526  0.354428 11.000000  0.031930
H3A    2   0.049196  0.430215  0.381173 11.000000  0.029290
C4     1   0.268210  0.536791  0.365911 11.000000  0.023110  0.019320 =
           0.020170 -0.006850  0.000810  0.004620
H4A    2   0.294941  0.606879  0.315582 11.000000  0.028050
H4B    2   0.282692  0.548452  0.464540 11.000000  0.022350
C5     1   0.555619  0.350189  0.169690 11.000000  0.014700  0.014940 =
           0.015590 -0.000850  0.003280 -0.003300
C6     1   0.642412  0.290976  0.276849 11.000000  0.016670  0.019790 =
           0.015390  0.000180  0.001520 -0.000430
H6     2   0.607268  0.300539  0.368341 11.000000  0.025300
C7     1   0.776063  0.215012  0.247086 11.000000  0.018350  0.020010 =
           0.020230  0.001100 -0.000260  0.000650
H7     2   0.839150  0.174149  0.322315 11.000000  0.024420
C8     1   0.816192  0.199595  0.111043 11.000000  0.015090  0.019270 =
           0.023430 -0.002870  0.003600 -0.000070
H8     2   0.903218  0.145574  0.089422 11.000000  0.022540
C9     1   0.722828  0.262553  0.011035 11.000000  0.018670  0.020060 =
           0.016300 -0.002000  0.005030 -0.002020
H9     2   0.750988  0.256468 -0.082477 11.000000  0.018020
HKLF 4
END
TITL x1124_638 in P2(1)/n
CELL 1.54178   7.5329  11.8099   9.7632  90.000  92.940  90.000
ZERR    1.00   0.0003   0.0005   0.0004   0.000   0.003   0.000
LATT 1
SYMM 0.5-X, 0.5+Y, 0.5-Z
SFAC C  H  N  O  S
UNIT 36 44 4 4 4
L.S. 4
EXTI  0.01873
ACTA
BOND $H
FMAP 2
PLAN 4
EQIV $1 -x+1.0,-y+1.0,-z
HTAB C1 N1_$1
CONF
WGHT  0.049800  0.381400
FVAR  0.393460
TEMP -163
S1     5   0.201512  0.366412  0.121878 11.000000  0.016270  0.019320 =
           0.018190 -0.004880 -0.000200  0.001170
O1     4   0.399084  0.453082  0.335177 11.000000  0.018170  0.019700 =
           0.012710 -0.003370  0.001350  0.003370
N1     3   0.595330  0.337299  0.038080 11.000000  0.018800  0.018190 =
           0.015470 -0.000240  0.003810 -0.001020
C1     1   0.406707  0.431562  0.192839 11.000000  0.017450  0.016420 =
           0.012030  0.000560  0.002130 -0.001280
H1     2   0.421254  0.502398  0.142561 11.000000  0.019740
C2     1   0.051397  0.476417  0.175653 11.000000  0.017100  0.021720 =
           0.018300 -0.000030  0.000600  0.002770
H2A    2   0.069868  0.546778  0.121415 11.000000  0.025030
H2B    2  -0.068650  0.451107  0.151041 11.000000  0.023330
C3     1   0.079246  0.499443  0.328424 11.000000  0.019960  0.022360 =
           0.018770 -0.001200  0.004730  0.005710
H3B    2   0.001770  0.560526  0.354428 11.000000  0.031930
H3A    2   0.049196  0.430215  0.381173 11.000000  0.029290
C4     1   0.268210  0.536791  0.365911 11.000000  0.023110  0.019320 =
           0.020170 -0.006850  0.000810  0.004620
H4A    2   0.294941  0.606879  0.315582 11.000000  0.028050
H4B    2   0.282692  0.548452  0.464540 11.000000  0.022350
C5     1   0.555619  0.350189  0.169690 11.000000  0.014700  0.014940 =
           0.015590 -0.000850  0.003280 -0.003300
C6     1   0.642412  0.290976  0.276849 11.000000  0.016670  0.019790 =
           0.015390  0.000180  0.001520 -0.000430
H6     2   0.607268  0.300539  0.368341 11.000000  0.025300
C7     1   0.776063  0.215012  0.247086 11.000000  0.018350  0.020010 =
           0.020230  0.001100 -0.000260  0.000650
H7     2   0.839150  0.174149  0.322315 11.000000  0.024420
C8     1   0.816192  0.199595  0.111043 11.000000  0.015090  0.019270 =
           0.023430 -0.002870  0.003600 -0.000070
H8     2   0.903218  0.145574  0.089422 11.000000  0.022540
C9     1   0.722828  0.262553  0.011035 11.000000  0.018670  0.020060 =
           0.016300 -0.002000  0.005030 -0.002020
H9     2   0.750988  0.256468 -0.082477 11.000000  0.018020
HKLF 4
END
;
data_global
_journal_date_recd_electronic     2012-03-22
_journal_date_accepted     2012-04-25
_journal_name_full     'Acta Crystallographica, Section E'
_journal_year     2012
_journal_volume     68
_journal_issue      6
_journal_page_first     o1675
_journal_page_last     o1675
_journal_paper_category     QO
_journal_paper_doi     10.1107/S1600536812018661
_journal_coeditor_code     NR2024
_publ_contact_author_name     'David Turner'
_publ_contact_author_address
;
Thermal Sciences and Materials Branch
Material and Manufacturing Directorate
Air Force Research Laboratory
Wright-Patterson Air Force Base
OH 45433
USA
and
Universal Technology Corporation
1270 N. Fairfield Road
Beavercreek
OH 45432
USA
;
_publ_contact_author_email     'david.turner.ctr@wpafb.af.mil'
_publ_contact_author_fax     ?
_publ_contact_author_phone     '937-656-9102'
_publ_section_title
;
2-(Pyridin-2-yl)-1,3-oxathiane
;
loop_
    _publ_author_name
    _publ_author_footnote
    _publ_author_address
    'Turner, David' .
;
Thermal Sciences and Materials Branch
Material and Manufacturing Directorate
Air Force Research Laboratory
Wright-Patterson Air Force Base
OH 45433
USA
and
Universal Technology Corporation
1270 N. Fairfield Road
Beavercreek
OH 45432
USA
;
    'Fratini, Albert' .
;
Chemistry Department
University of Dayton
300 College Park
Dayton
OH 45469-2357
USA
;
    'Turro, Claudia' .
;
Chemistry Department
The Ohio State University
154 W. 12th Avenue
Columbus
OH 43210
USA
;
    'Check, Michael' .
;
Thermal Sciences and Materials Branch
Material and Manufacturing Directorate
Air Force Research Laboratory
Wright-Patterson Air Force Base
OH 45433
USA
and
Universal Technology Corporation
1270 N. Fairfield Road
Beavercreek
OH 45432
USA
;
    'Hunter, Chad' .
;
Thermal Sciences and Materials Branch
Material and Manufacturing Directorate
Air Force Research Laboratory
Wright-Patterson Air Force Base
OH 45433
USA
;
