# Supplementary material for: 2-(Pyridin-2-yl)-1,3-oxathiane
Source: Acta Crystallogr Sect E Struct Rep Online. 2012 May 12;68(Pt 6):o1675. doi: 10.1107/S1600536812018661 (PMC3379271; doi:10.1107/S1600536812018661)
Supplement: Supplementary file 2 [file e-68-o1675-Isup2.hkl]

# 
# h,k,l, Fc-squared, Fo-squared, sigma(Fo-squared) and status flag 
# 
data_I
_shelx_title ' x1124_638 in P2(1)/n' 
_shelx_refln_list_code          4 
_shelx_F_calc_maximum       87.29 
_exptl_crystal_F_000       384.00 
_reflns_d_resolution_high  0.8101 
 
loop_ 
 _symmetry_equiv_pos_as_xyz 
 'x, y, z' 
 '-x+1/2, y+1/2, -z+1/2' 
 '-x, -y, -z' 
 'x-1/2, -y-1/2, z-1/2' 
 
_cell_length_a     7.5329 
_cell_length_b    11.8099 
_cell_length_c     9.7632 
_cell_angle_alpha  90.000 
_cell_angle_beta   92.940 
_cell_angle_gamma  90.000 
 
_shelx_F_squared_multiplier     1.000 
 
loop_ 
 _refln_index_h 
 _refln_index_k 
 _refln_index_l 
 _refln_F_squared_calc 
 _refln_F_squared_meas 
 _refln_F_squared_sigma 
 _refln_observed_status 
   2   0   0     2177.84     2044.04     12.71 o 
   4   0   0        6.10        7.82      1.16 o 
   6   0   0      880.64      878.89     17.38 o 
   8   0   0      458.51      493.70     11.75 o 
   1   1   0      274.30      295.10      3.49 o 
   2   1   0     1638.02     1676.23     10.22 o 
   3   1   0      181.26      168.50      2.33 o 
   4   1   0      104.14       77.87      2.50 o 
   5   1   0      995.67      891.47     27.45 o 
   6   1   0      307.78      301.00     10.71 o 
   7   1   0       68.88       70.44      3.08 o 
   8   1   0       49.62       51.19      4.01 o 
   9   1   0       62.28       65.77      2.29 o 
   0   2   0       52.63       46.05      1.76 o 
   1   2   0     2569.84     2458.13     14.10 o 
   2   2   0     3977.61     4313.21     15.80 o 
   3   2   0      757.46      746.95     23.62 o 
   4   2   0      117.45      130.64      5.26 o 
   5   2   0       21.77       21.16      1.82 o 
   6   2   0      420.32      394.61     18.88 o 
   7   2   0      132.13      138.11      9.51 o 
   8   2   0        1.35        0.71      1.36 o 
   9   2   0      390.20      380.98     10.21 o 
   1   3   0     3061.16     3193.54     12.83 o 
   2   3   0      118.38      118.56      2.14 o 
   3   3   0      366.58      324.56      7.89 o 
   4   3   0      951.27      938.55     15.31 o 
   5   3   0      656.75      659.24     26.70 o 
   6   3   0     1109.80     1152.00     31.24 o 
   7   3   0       20.26       23.35      2.16 o 
   8   3   0        0.81        1.24      0.39 o 
   9   3   0      214.13      220.54      5.36 o 
   0   4   0      192.91      192.80      8.25 o 
   1   4   0        1.07        1.38      0.19 o 
   2   4   0       78.11       67.66      1.79 o 
   3   4   0     4784.34     5374.51     37.73 o 
   4   4   0        1.07        1.68      0.90 o 
   5   4   0        0.61        1.56      0.70 o 
   6   4   0      211.44      222.68      4.39 o 
   7   4   0      194.93      204.83      6.32 o 
   8   4   0      226.18      210.03      4.35 o 
   1   5   0       56.74       52.20      2.07 o 
   2   5   0     2551.88     2683.94     13.93 o 
   3   5   0     1670.75     1645.45     52.04 o 
   4   5   0       12.73       14.67      1.60 o 
   5   5   0      776.14      766.39     12.24 o 
   6   5   0       62.31       62.42      2.52 o 
   7   5   0       27.71       26.60      1.80 o 
   8   5   0      354.74      341.75      5.70 o 
   0   6   0      931.81      898.11     12.40 o 
   1   6   0      443.84      375.69      7.22 o 
   2   6   0      200.41      239.31      6.97 o 
   3   6   0     1652.98     1605.75     16.90 o 
   4   6   0       36.60       39.32      2.04 o 
   5   6   0       59.13       66.19      3.31 o 
   6   6   0        9.79       10.98      1.23 o 
   7   6   0       41.71       50.99      2.85 o 
   8   6   0      197.81      187.48      5.70 o 
   1   7   0      645.42      651.15     12.00 o 
   2   7   0       88.15       83.81      4.54 o 
   3   7   0     1850.89     2050.58     24.46 o 
   4   7   0      357.35      371.12     10.53 o 
   5   7   0      520.20      527.97     10.20 o 
   6   7   0       17.03       16.64      1.41 o 
   7   7   0      403.54      432.68     10.36 o 
   8   7   0       67.37       67.53      2.72 o 
   0   8   0      125.23      130.27      5.84 o 
   1   8   0        4.42        3.68      1.16 o 
   2   8   0      350.84      386.87     10.47 o 
   3   8   0        2.44        3.62      1.29 o 
   4   8   0      470.94      482.11     12.27 o 
   5   8   0      101.73      104.82      5.96 o 
   6   8   0        4.23        4.85      1.36 o 
   7   8   0       48.23       39.48      2.05 o 
   1   9   0      548.47      609.60     14.22 o 
   2   9   0      599.13      660.70     14.90 o 
   3   9   0        0.45       -0.18      0.47 o 
   4   9   0      367.27      376.27     10.92 o 
   5   9   0      292.99      313.82      9.20 o 
   6   9   0     1227.30     1206.74     11.83 o 
   7   9   0      170.01      163.16      5.34 o 
   0  10   0      571.42      543.77     13.44 o 
   1  10   0      232.15      253.20      5.53 o 
   2  10   0        7.87        6.93      0.98 o 
   3  10   0       22.49       19.86      1.97 o 
   4  10   0       18.21       19.78      2.91 o 
   5  10   0       28.68       27.87      2.97 o 
   6  10   0      117.85      116.73      4.54 o 
   1  11   0       37.57       37.56      2.63 o 
   2  11   0        5.85        5.89      1.12 o 
   3  11   0      121.72      129.32      5.38 o 
   4  11   0        5.66        6.53      1.62 o 
   5  11   0      366.45      409.45      9.77 o 
   6  11   0       18.21       17.72      1.62 o 
   0  12   0      538.95      565.57     14.15 o 
   1  12   0       78.91       85.45      3.07 o 
   2  12   0      575.51      596.40      9.47 o 
   3  12   0       70.49       71.08      3.04 o 
   4  12   0       56.29       53.18      2.39 o 
   5  12   0       33.30       34.49      2.26 o 
   1  13   0       10.66       11.45      1.13 o 
   2  13   0        0.50        1.75      0.38 o 
   3  13   0       19.49       18.26      1.34 o 
   4  13   0      315.30      328.73      6.77 o 
   0  14   0      353.13      348.26      5.40 o 
   1  14   0      406.92      414.33      5.71 o 
   2  14   0       18.22       21.14      1.75 o 
  -9   0   1      304.64      299.55      7.01 o 
  -7   0   1      137.52      126.03      6.68 o 
  -5   0   1     2498.47     2366.23     26.83 o 
  -3   0   1      381.81      338.17      4.54 o 
  -1   0   1     1252.52     1085.14      9.13 o 
   1   0   1     1517.82     1435.59      9.92 o 
   3   0   1     2568.09     2708.77     20.47 o 
   5   0   1      215.29      202.94      6.90 o 
   7   0   1        8.39       11.57      2.46 o 
   9   0   1      358.16      369.28      7.56 o 
  -9   1   1       77.50       77.22      2.44 o 
  -8   1   1       34.18       30.55      1.77 o 
  -7   1   1      589.96      619.24     15.62 o 
  -6   1   1      783.87      788.33     17.25 o 
  -5   1   1     1975.33     2008.47     39.29 o 
  -4   1   1       20.84       19.59      1.15 o 
  -3   1   1       13.35       12.08      0.78 o 
  -2   1   1      302.47      283.42     13.58 o 
  -1   1   1       40.02       33.53      1.40 o 
   0   1   1      321.29      303.20      3.74 o 
   1   1   1     1254.50     1193.26     24.88 o 
   2   1   1      156.48      150.47      2.24 o 
   3   1   1     1671.11     1655.34     11.03 o 
   4   1   1      104.51       83.53      2.75 o 
   5   1   1      905.54      862.18     15.10 o 
   6   1   1      445.21      439.50      9.58 o 
   7   1   1       63.40       65.37      2.80 o 
   8   1   1      228.25      238.93      6.16 o 
   9   1   1       13.79       13.16      0.81 o 
  -9   2   1       17.62       13.97      1.01 o 
  -8   2   1        0.08        0.58      0.31 o 
  -7   2   1      222.03      225.01     10.45 o 
  -6   2   1      571.76      597.97     15.48 o 
  -5   2   1      124.21      111.32      3.97 o 
  -4   2   1        3.67        2.54      0.63 o 
  -3   2   1     1315.89     1280.33     10.97 o 
  -2   2   1     1084.58     1062.84      5.18 o 
   0   2   1     5765.08     5558.29     24.94 o 
   1   2   1     5606.79     5766.32     25.91 o 
   2   2   1     3170.21     3279.67     26.93 o 
   3   2   1     1104.00     1066.43      8.74 o 
   4   2   1      663.66      628.27     12.85 o 
   5   2   1      271.68      280.99      9.07 o 
   6   2   1      174.18      170.91      4.05 o 
   7   2   1        1.21        1.55      0.59 o 
   8   2   1      570.19      566.35     22.20 o 
   9   2   1       78.44       81.81      1.87 o 
  -9   3   1       14.24       11.96      1.36 o 
  -8   3   1      283.58      303.59      8.24 o 
  -7   3   1       21.38       22.43      2.08 o 
  -6   3   1        1.73        2.20      0.68 o 
  -5   3   1      161.19      135.52      4.58 o 
  -4   3   1      656.95      640.15     10.45 o 
  -3   3   1      834.21      923.72     14.05 o 
  -2   3   1     1041.21     1069.89     12.84 o 
  -1   3   1     3582.52     3452.91     48.70 o 
   0   3   1     4033.29     4201.55     41.99 o 
   1   3   1     1190.98     1160.29      5.76 o 
   2   3   1     4126.13     4243.52     18.45 o 
   3   3   1     1968.73     1956.74     20.26 o 
   4   3   1      919.39      861.35     15.01 o 
   5   3   1      764.73      753.45     15.94 o 
   6   3   1      577.45      598.34      7.90 o 
   7   3   1       42.46       48.05      3.03 o 
   8   3   1       37.15       35.92      2.16 o 
  -8   4   1       84.91       80.79      3.03 o 
  -7   4   1       32.01       31.88      1.72 o 
  -6   4   1        2.26        3.34      0.78 o 
  -5   4   1      104.97       91.84      3.95 o 
  -4   4   1      246.49      224.11      5.58 o 
  -3   4   1     4329.13     4438.02     78.42 o 
  -2   4   1      877.09      796.52      8.07 o 
  -1   4   1      221.75      200.85      3.97 o 
   0   4   1      394.68      388.13      4.45 o 
   1   4   1      840.42      840.95     14.42 o 
   2   4   1      144.24      149.40     13.02 o 
   3   4   1      457.79      490.44     10.55 o 
   4   4   1        0.12        8.66      1.68 o 
   5   4   1     1789.88     1829.71     26.50 o 
   6   4   1      406.66      463.56      7.07 o 
   7   4   1      416.71      442.46      9.18 o 
   8   4   1       33.04       34.61      1.69 o 
  -8   5   1       70.28       63.60      2.01 o 
  -7   5   1       92.18       94.41      2.83 o 
  -6   5   1       72.42       64.70      2.56 o 
  -5   5   1       24.54       22.56      3.17 o 
  -4   5   1       76.60       59.02      4.34 o 
  -3   5   1        3.10        2.58      0.97 o 
  -2   5   1     2101.98     2222.23     19.89 o 
  -1   5   1      106.12      107.12      2.52 o 
   0   5   1      446.72      456.77     10.55 o 
   1   5   1      976.95      920.59      6.55 o 
   2   5   1      124.63      137.33      3.45 o 
   3   5   1     2808.82     2912.33     18.20 o 
   4   5   1      112.49      117.48      6.23 o 
   5   5   1        6.89       12.02      3.10 o 
   6   5   1        1.11        2.16      0.74 o 
   7   5   1       15.19       15.63      2.29 o 
   8   5   1       30.82       28.13      1.36 o 
  -8   6   1       21.55       16.10      1.23 o 
  -7   6   1        0.47        1.12      1.52 o 
  -6   6   1       67.59       61.15      4.01 o 
  -5   6   1      532.23      545.92     19.90 o 
  -4   6   1     2017.60     2024.38     26.51 o 
  -3   6   1      375.25      369.75      9.57 o 
  -2   6   1     2487.23     2667.77     25.12 o 
  -1   6   1       32.66       43.99      2.85 o 
   0   6   1      223.88      206.56      4.20 o 
   1   6   1      141.41      138.04      3.73 o 
   2   6   1     1049.45     1097.55     10.66 o 
   3   6   1        9.37       15.85      4.23 o 
   4   6   1      301.45      338.17     12.51 o 
   5   6   1      234.93      242.26      4.87 o 
   6   6   1      342.71      372.41      8.03 o 
   7   6   1       53.95       58.60      3.04 o 
   8   6   1      341.75      349.60      7.41 o 
  -8   7   1      551.04      502.30      8.04 o 
  -7   7   1       14.28       14.58      1.43 o 
  -6   7   1      379.31      362.82     10.99 o 
  -5   7   1        0.15       -0.16      0.69 o 
  -4   7   1      182.88      200.82      5.65 o 
  -3   7   1      536.13      599.29     13.44 o 
  -2   7   1      141.98      155.50      6.43 o 
  -1   7   1        9.44       10.21      1.62 o 
   0   7   1     1231.55     1258.93     32.22 o 
   1   7   1      210.20      220.55      4.92 o 
   2   7   1     1209.34     1217.17     17.03 o 
   3   7   1       34.88       32.68      2.14 o 
   4   7   1      138.33      137.93      7.08 o 
   5   7   1      171.05      174.81      3.95 o 
   6   7   1       62.96       66.09      2.77 o 
   7   7   1        0.05        0.32      0.58 o 
   8   7   1        1.37        2.00      0.58 o 
  -7   8   1       51.95       53.23      2.35 o 
  -6   8   1       24.02       26.77      2.84 o 
  -5   8   1       69.94       75.30      4.92 o 
  -4   8   1       23.98       24.05      3.04 o 
  -3   8   1      418.13      429.07     12.00 o 
  -2   8   1      216.78      221.11      8.20 o 
  -1   8   1      406.11      432.11     10.89 o 
   0   8   1      670.29      702.79     20.73 o 
   1   8   1      386.24      417.63     10.68 o 
   2   8   1      361.86      391.83     10.28 o 
   3   8   1       65.60       65.98      4.34 o 
   4   8   1      271.33      264.70      9.78 o 
   5   8   1      106.39      104.12      4.15 o 
   6   8   1       33.71       33.27      2.22 o 
   7   8   1      292.25      302.47      7.46 o 
  -7   9   1      301.95      266.41      6.82 o 
  -6   9   1       22.62       17.86      1.42 o 
  -5   9   1      145.71      147.97      6.59 o 
  -4   9   1       45.69       46.65      4.40 o 
  -3   9   1       23.00       29.46      2.44 o 
  -2   9   1       64.51       77.24      5.18 o 
  -1   9   1       75.18       79.08      5.12 o 
   0   9   1        2.07        4.07      1.16 o 
   1   9   1      532.12      543.86     13.23 o 
   2   9   1     1203.69     1319.54     20.85 o 
   3   9   1      771.56      846.56     11.93 o 
   4   9   1      185.25      193.00      8.32 o 
   5   9   1       75.29       81.80      4.92 o 
   6   9   1        1.15        1.69      0.65 o 
   7   9   1       18.77       17.33      1.10 o 
  -6  10   1       23.28       23.26      1.49 o 
  -5  10   1       32.11       26.45      2.78 o 
  -4  10   1      179.27      203.64      8.77 o 
  -3  10   1      187.98      194.64      9.04 o 
  -2  10   1      122.71      127.22      4.29 o 
  -1  10   1      413.93      423.65      8.50 o 
   0  10   1      103.23      101.67      3.51 o 
   1  10   1      509.19      548.32     15.02 o 
   2  10   1       29.03       30.92      2.40 o 
   3  10   1       65.99       69.14      5.05 o 
   4  10   1      109.94      115.49      6.10 o 
   5  10   1      115.56      116.14      3.92 o 
   6  10   1      529.29      496.73      9.65 o 
  -6  11   1      315.41      266.97      6.18 o 
  -5  11   1       31.18       32.98      1.92 o 
  -4  11   1       54.78       65.05      4.53 o 
  -3  11   1        4.16        4.85      1.49 o 
  -2  11   1      118.64      129.10      4.72 o 
  -1  11   1        9.70       13.92      1.55 o 
   0  11   1      254.82      258.55      5.58 o 
   1  11   1      519.14      551.88     10.02 o 
   2  11   1      204.08      205.74      4.96 o 
   3  11   1        5.01        5.09      1.02 o 
   4  11   1      541.29      576.06      9.14 o 
   5  11   1       97.74       91.13      4.61 o 
   6  11   1       89.90       76.69      3.25 o 
  -5  12   1       95.31       95.05      5.81 o 
  -4  12   1       10.48        8.84      0.79 o 
  -3  12   1      402.89      394.75     12.30 o 
  -2  12   1      131.30      138.58      3.69 o 
  -1  12   1      462.21      465.74      6.16 o 
   0  12   1      268.19      281.83      5.56 o 
   1  12   1      111.14      106.61      3.36 o 
   2  12   1        0.58        0.95      0.61 o 
   3  12   1       83.69       82.89      3.36 o 
   4  12   1       84.53       89.46      4.54 o 
   5  12   1        2.15        2.52      0.71 o 
  -4  13   1       34.40       32.55      2.14 o 
  -3  13   1        6.24        6.34      0.66 o 
  -2  13   1        0.02        0.02      0.34 o 
  -1  13   1      347.92      361.15      5.42 o 
   0  13   1      192.41      192.55      5.08 o 
   1  13   1       47.59       44.49      2.40 o 
   2  13   1       65.51       63.53      2.18 o 
   3  13   1      296.14      287.33      4.10 o 
   4  13   1       35.77       36.25      2.20 o 
  -2  14   1       75.92       75.94      2.18 o 
  -1  14   1       13.43        9.76      1.20 o 
   0  14   1       27.53       30.60      1.60 o 
   1  14   1        1.77        2.10      0.48 o 
   2  14   1       41.70       38.92      1.57 o 
  -8   0   2      217.26      228.02      8.40 o 
  -6   0   2     1359.12     1340.89     21.43 o 
  -4   0   2       26.70       16.56      1.94 o 
  -2   0   2      182.89      184.65      3.35 o 
   0   0   2     3279.62     3160.09     14.40 o 
   2   0   2     2934.28     2866.99     20.21 o 
   4   0   2      763.31      732.59     12.94 o 
   6   0   2      639.30      630.74     16.57 o 
   8   0   2      285.03      321.94      6.95 o 
  -9   1   2       14.03        9.53      0.89 o 
  -8   1   2        1.97        2.07      0.68 o 
  -7   1   2      446.88      450.86      7.58 o 
  -6   1   2       26.05       33.68      3.56 o 
  -5   1   2       93.83       88.94      3.53 o 
  -4   1   2      268.58      284.09     13.27 o 
  -3   1   2     1099.22     1031.48     14.88 o 
  -2   1   2     1664.94     1536.49     16.15 o 
  -1   1   2       33.77       27.81      0.90 o 
   1   1   2       20.16       22.40      0.83 o 
   2   1   2      321.05      320.15      3.21 o 
   3   1   2      146.35      143.50      3.49 o 
   4   1   2      115.23      111.13      3.51 o 
   5   1   2       23.24       27.16      1.93 o 
   6   1   2       97.45      109.47      5.67 o 
   7   1   2      305.88      331.63     13.48 o 
   8   1   2     1341.07     1472.79     12.12 o 
   9   1   2      146.70      146.18      2.48 o 
  -9   2   2       10.12        8.98      1.23 o 
  -8   2   2       66.42       64.64      2.99 o 
  -7   2   2      446.43      437.63      6.37 o 
  -6   2   2      275.43      294.45      5.08 o 
  -5   2   2      957.95      876.53     17.59 o 
  -4   2   2       31.93       35.45      3.04 o 
  -3   2   2      249.46      214.40      4.12 o 
  -2   2   2       34.87       39.74      0.95 o 
  -1   2   2      181.49      176.57      2.91 o 
   0   2   2     1371.66     1236.90     11.20 o 
   1   2   2      313.08      293.75      3.85 o 
   2   2   2      824.75      872.14     11.32 o 
   3   2   2     1500.58     1498.57     17.65 o 
   4   2   2      169.76      184.96      4.52 o 
   5   2   2      424.35      406.34     11.41 o 
   6   2   2      192.63      210.18      5.24 o 
   7   2   2        1.54        1.12      0.61 o 
   8   2   2        2.17        3.42      0.64 o 
  -9   3   2      495.23      475.56      7.90 o 
  -8   3   2       99.12       89.62      3.21 o 
  -7   3   2        5.29        6.86      0.84 o 
  -6   3   2      255.14      273.28      4.58 o 
  -5   3   2        9.63        8.27      1.87 o 
  -4   3   2       27.91       25.80      2.78 o 
  -3   3   2      795.59      846.22     13.74 o 
  -2   3   2     1284.25     1265.94     20.65 o 
  -1   3   2     4532.95     4356.39     60.60 o 
   0   3   2     1685.68     1597.94     14.73 o 
   1   3   2     2817.45     2806.22     13.47 o 
   2   3   2       10.42        5.43      0.97 o 
   3   3   2     1069.77     1044.33     15.04 o 
   4   3   2      589.88      553.18     26.74 o 
   5   3   2      265.94      281.35      9.91 o 
   6   3   2      294.41      302.68      5.55 o 
   7   3   2       17.26       25.29      2.25 o 
   8   3   2       18.66       20.61      1.58 o 
  -8   4   2      110.82      117.19      3.37 o 
  -7   4   2        7.57        7.03      0.89 o 
  -6   4   2      329.79      340.67      5.23 o 
  -5   4   2      270.47      274.71     10.31 o 
  -4   4   2     1335.23     1416.89     21.39 o 
  -3   4   2      766.25      782.66     13.75 o 
  -2   4   2     1780.17     1796.09     18.53 o 
  -1   4   2      476.17      460.53      8.95 o 
   0   4   2      489.85      518.71      7.56 o 
   1   4   2      329.49      328.60      3.35 o 
   2   4   2      383.99      357.58      5.46 o 
   3   4   2      288.82      300.85      8.44 o 
   4   4   2      158.51      160.33      7.08 o 
   5   4   2       16.02       20.75      2.91 o 
   6   4   2      709.27      796.25      8.17 o 
   7   4   2        5.73        5.62      1.68 o 
   8   4   2      105.43      100.97      2.69 o 
  -8   5   2      439.69      412.84      8.62 o 
  -7   5   2      238.69      221.31      4.86 o 
  -6   5   2       56.64       46.90      2.46 o 
  -5   5   2        2.54        3.68      1.23 o 
  -4   5   2       79.81       92.13      5.51 o 
  -3   5   2       11.05       15.77      2.00 o 
  -2   5   2        7.46        2.78      0.84 o 
  -1   5   2      598.16      548.22      6.27 o 
   0   5   2     2012.24     1978.40     19.85 o 
   1   5   2       13.76       10.37      0.71 o 
   2   5   2      253.19      229.34      4.30 o 
   3   5   2      147.48      132.76      5.98 o 
   4   5   2       26.90       31.04      3.36 o 
   5   5   2      164.11      169.97      5.82 o 
   6   5   2       10.47       11.95      3.13 o 
   7   5   2        2.94        5.89      1.03 o 
   8   5   2       41.39       41.55      2.00 o 
  -8   6   2        4.32        3.88      0.97 o 
  -7   6   2      203.37      204.25      4.32 o 
  -6   6   2       61.45       71.01      4.98 o 
  -5   6   2      531.27      546.93     10.06 o 
  -4   6   2      129.81      123.96      6.49 o 
  -3   6   2      915.62      886.19     15.31 o 
  -2   6   2      209.62      224.39      4.81 o 
  -1   6   2      553.67      592.43     10.78 o 
   0   6   2        0.81        1.71      0.48 o 
   1   6   2       46.31       46.79      4.69 o 
   2   6   2       45.28       44.59      2.09 o 
   3   6   2      997.63      983.02     17.29 o 
   4   6   2      165.83      176.61      8.12 o 
   5   6   2     2847.30     2971.66     90.81 o 
   6   6   2      109.99      113.09      4.70 o 
   7   6   2      402.51      425.85      7.78 o 
   8   6   2       37.79       35.66      2.27 o 
  -8   7   2       12.76       11.96      1.29 o 
  -7   7   2       77.69       81.52      3.19 o 
  -6   7   2       58.88       56.18      4.34 o 
  -5   7   2      128.23      138.50      4.10 o 
  -4   7   2        0.23        1.42      0.71 o 
  -3   7   2      248.63      247.82      8.93 o 
  -2   7   2        0.75        0.90      0.84 o 
  -1   7   2       19.01       35.49      2.91 o 
   0   7   2        0.57        0.42      0.37 o 
   1   7   2     1135.93     1073.09     20.34 o 
   2   7   2       79.17       76.94      2.93 o 
   3   7   2     1092.16     1102.41     19.06 o 
   4   7   2      170.20      177.57      6.79 o 
   5   7   2      162.95      168.61      5.59 o 
   6   7   2      163.45      175.08      5.30 o 
   7   7   2       26.69       26.64      2.52 o 
  -7   8   2       29.28       25.42      2.46 o 
  -6   8   2      403.07      370.20      7.51 o 
  -5   8   2        1.03        2.14      0.71 o 
  -4   8   2      706.94      734.85      9.26 o 
  -3   8   2       63.15       58.52      4.66 o 
  -2   8   2       12.35        7.75      1.74 o 
  -1   8   2       38.14       34.93      3.17 o 
   0   8   2      125.45      135.05      5.91 o 
   1   8   2       31.03       33.47      2.10 o 
   2   8   2      480.66      500.10     11.37 o 
   3   8   2      777.34      858.81     17.98 o 
   4   8   2      641.26      696.07     16.70 o 
   5   8   2      288.16      307.56      7.21 o 
   6   8   2      549.81      554.29     26.89 o 
   7   8   2       20.47       13.25      1.49 o 
  -7   9   2       33.69       27.63      2.14 o 
  -6   9   2       16.94       16.42      2.26 o 
  -5   9   2       23.92       33.43      2.19 o 
  -4   9   2      578.44      576.01     14.89 o 
  -3   9   2       33.97       34.51      2.63 o 
  -2   9   2      337.97      348.15      8.08 o 
  -1   9   2      207.62      231.51      8.78 o 
   0   9   2      923.48      958.34     17.40 o 
   1   9   2      400.30      397.01     10.35 o 
   2   9   2      197.83      204.55      4.68 o 
   3   9   2       18.79       20.81      2.97 o 
   4   9   2       36.99       39.76      2.79 o 
   5   9   2        5.99        6.85      1.62 o 
   6   9   2       22.00       21.21      1.51 o 
   7   9   2        9.53        7.04      1.10 o 
  -6  10   2      105.45       94.49      4.35 o 
  -5  10   2      252.58      249.83      8.41 o 
  -4  10   2       28.65       28.77      3.23 o 
  -3  10   2      574.03      573.96     15.35 o 
  -2  10   2      380.07      410.14     15.87 o 
  -1  10   2      276.30      287.53      6.92 o 
   0  10   2       85.68       94.39      2.95 o 
   1  10   2      205.74      209.13      4.98 o 
   2  10   2     1145.99     1190.35     14.76 o 
   3  10   2        8.50        9.51      1.41 o 
   4  10   2       47.97       51.89      4.21 o 
   5  10   2        1.47        1.74      0.78 o 
   6  10   2      189.76      177.38      5.54 o 
  -5  11   2       48.89       44.11      1.74 o 
  -4  11   2      146.32      150.36      6.62 o 
  -3  11   2      154.85      154.16      5.96 o 
  -2  11   2        2.62        3.07      0.67 o 
  -1  11   2      415.29      439.83      7.23 o 
   0  11   2       17.92       23.87      2.94 o 
   1  11   2       20.24       20.25      1.98 o 
   2  11   2      541.75      582.80     13.75 o 
   3  11   2       74.50       75.65      3.59 o 
   4  11   2       13.12       13.53      1.16 o 
   5  11   2        8.05       10.77      1.02 o 
  -5  12   2      158.44      134.36      6.35 o 
  -4  12   2       19.64       22.43      1.55 o 
  -3  12   2      337.06      309.80      7.23 o 
  -2  12   2      274.04      268.87      8.16 o 
  -1  12   2       16.35       16.09      1.33 o 
   0  12   2      150.68      160.74      4.14 o 
   1  12   2      119.40      116.20      4.20 o 
   2  12   2       33.35       33.16      2.22 o 
   3  12   2      106.52      111.43      3.83 o 
   4  12   2       49.50       53.51      2.19 o 
  -3  13   2        0.03        0.46      0.26 o 
  -2  13   2      199.18      206.54      4.66 o 
  -1  13   2       12.51       12.92      1.01 o 
   0  13   2      183.83      177.45      3.74 o 
   1  13   2        0.23        0.72      0.42 o 
   2  13   2      277.59      278.02      4.30 o 
   3  13   2       63.49       60.09      1.82 o 
  -2  14   2        0.28        0.00      0.32 o 
  -1  14   2        0.97        0.99      0.39 o 
   0  14   2      148.87      146.46      3.28 o 
   1  14   2      149.53      145.10      3.48 o 
   2  14   2       27.47       24.52      1.75 o 
  -9   0   3      191.93      191.27      4.96 o 
  -7   0   3      412.05      429.92     12.84 o 
  -5   0   3      369.01      356.19     10.35 o 
  -3   0   3       25.95       24.51      2.20 o 
  -1   0   3      310.05      260.57      9.04 o 
   1   0   3     4952.94     4583.60     25.87 o 
   3   0   3     7060.57     7845.76     45.41 o 
   5   0   3      705.07      673.61     14.57 o 
   7   0   3       74.62       71.63      5.57 o 
  -9   1   3      101.44       87.49      3.51 o 
  -8   1   3       36.10       31.85      2.13 o 
  -7   1   3       28.50       30.13      2.40 o 
  -6   1   3        6.79        8.15      0.95 o 
  -5   1   3      308.34      299.41     12.80 o 
  -4   1   3      585.21      540.50      8.16 o 
  -3   1   3     1847.97     1733.15     13.48 o 
  -2   1   3      286.73      252.09      4.06 o 
  -1   1   3     3167.52     2989.28     29.56 o 
   0   1   3       13.67       21.80      0.94 o 
   1   1   3      955.38      862.44      5.78 o 
   2   1   3      405.68      398.81      5.25 o 
   3   1   3       70.81       74.01      2.52 o 
   4   1   3       17.36       16.04      1.48 o 
   5   1   3      288.14      301.37      6.79 o 
   6   1   3      338.13      331.72      7.71 o 
   7   1   3        4.08        3.83      1.04 o 
   8   1   3      432.81      448.20      6.48 o 
  -9   2   3        0.26        0.52      0.45 o 
  -8   2   3      104.04      105.87      3.63 o 
  -7   2   3        3.44        3.46      0.71 o 
  -6   2   3      458.33      459.50      5.23 o 
  -5   2   3       29.97       37.51      3.75 o 
  -4   2   3       16.20       15.71      2.13 o 
  -3   2   3      279.22      300.47      5.37 o 
  -2   2   3       90.86       95.34      2.01 o 
  -1   2   3        2.52        2.06      0.22 o 
   0   2   3      740.87      654.15      4.34 o 
   1   2   3       60.01       58.65      1.57 o 
   2   2   3     1103.70     1064.69      9.31 o 
   3   2   3      214.57      214.70     10.63 o 
   4   2   3      586.68      548.97     11.60 o 
   5   2   3       12.57       19.16      3.07 o 
   6   2   3      505.04      513.39     10.33 o 
   7   2   3       17.11       19.88      2.01 o 
   8   2   3       48.64       48.97      2.05 o 
  -8   3   3        5.89        3.92      0.74 o 
  -7   3   3       93.02       80.50      3.00 o 
  -6   3   3      477.37      512.77      6.96 o 
  -5   3   3      231.03      217.80      9.12 o 
  -4   3   3      501.61      459.72     12.05 o 
  -3   3   3      467.36      439.92     10.61 o 
  -2   3   3     1346.10     1194.77     15.98 o 
  -1   3   3      112.41       99.93      4.78 o 
   0   3   3      654.28      590.99      5.99 o 
   1   3   3        0.83        1.48      0.39 o 
   2   3   3       91.11       95.80      2.89 o 
   3   3   3       10.09       14.05      1.28 o 
   4   3   3       35.16       33.94      2.14 o 
   5   3   3      129.50      130.30      7.01 o 
   6   3   3      143.67      163.28      4.15 o 
   7   3   3      564.50      612.77     20.62 o 
   8   3   3      306.50      329.40      6.05 o 
  -8   4   3        1.18        0.24      0.43 o 
  -7   4   3      391.55      390.26      6.52 o 
  -6   4   3        1.18        1.06      0.50 o 
  -5   4   3       81.70       67.76      5.25 o 
  -4   4   3        1.79        1.49      1.10 o 
  -3   4   3        2.72        3.49      1.10 o 
  -2   4   3      239.87      234.21      7.05 o 
  -1   4   3      297.45      271.33      4.23 o 
   0   4   3      295.43      258.49      4.06 o 
   1   4   3       23.75       14.81      1.04 o 
   2   4   3       25.57       28.00      2.75 o 
   3   4   3      803.22      741.86     11.14 o 
   4   4   3      352.83      352.74      7.33 o 
   5   4   3       66.78       67.55      2.48 o 
   6   4   3      690.07      782.92     10.45 o 
   7   4   3       64.18       64.74      3.31 o 
   8   4   3        2.03        2.68      0.59 o 
  -8   5   3        5.55        6.25      0.82 o 
  -7   5   3      145.55      127.48      3.60 o 
  -6   5   3      166.90      151.01      4.33 o 
  -5   5   3       69.41       69.98      2.93 o 
  -4   5   3       15.32        9.05      1.87 o 
  -3   5   3       71.09       86.48      4.92 o 
  -2   5   3      799.95      781.74     13.29 o 
  -1   5   3       97.74       79.23      2.40 o 
   0   5   3     1490.49     1522.35     10.92 o 
   1   5   3      141.51      132.49      3.15 o 
   2   5   3        6.47        7.75      1.29 o 
   3   5   3      227.64      200.32      7.49 o 
   4   5   3      195.66      192.53      5.68 o 
   5   5   3     1374.78     1509.13     25.37 o 
   6   5   3        8.22       13.49      2.58 o 
   7   5   3       93.30       89.97      5.38 o 
   8   5   3       81.74       88.41      2.63 o 
  -8   6   3      265.79      249.47      6.09 o 
  -7   6   3        1.64        1.67      0.87 o 
  -6   6   3      652.71      593.66     10.91 o 
  -5   6   3        0.37        2.86      1.10 o 
  -4   6   3      473.59      427.87     12.48 o 
  -3   6   3       10.55       13.18      2.00 o 
  -2   6   3      200.47      205.48      6.77 o 
  -1   6   3        2.55        4.65      1.10 o 
   0   6   3     1473.09     1466.65     11.67 o 
   1   6   3       10.24        4.81      0.73 o 
   2   6   3      650.98      609.35      8.68 o 
   3   6   3      153.64      147.90      4.78 o 
   4   6   3      370.63      365.41      8.20 o 
   5   6   3        0.73        1.53      0.57 o 
   6   6   3       52.55       54.18      4.37 o 
   7   6   3        8.19        7.56      1.01 o 
   8   6   3       12.38        8.47      0.97 o 
  -7   7   3       10.40        9.50      1.68 o 
  -6   7   3        0.50        1.58      0.68 o 
  -5   7   3        7.65        2.71      1.10 o 
  -4   7   3      919.69      937.36     26.55 o 
  -3   7   3       22.41       23.73      2.97 o 
  -2   7   3     1114.18     1123.56     18.29 o 
  -1   7   3      244.37      267.78      8.15 o 
   0   7   3      889.73      869.56     23.21 o 
   1   7   3       39.64       37.95      2.07 o 
   2   7   3       11.83       15.19      2.13 o 
   3   7   3       11.78       10.64      1.42 o 
   4   7   3       51.77       54.68      2.29 o 
   5   7   3        4.52        7.04      1.23 o 
   6   7   3      399.50      441.75     12.25 o 
   7   7   3       22.09       25.22      2.26 o 
  -7   8   3      226.87      210.95      4.73 o 
  -6   8   3      267.49      238.17      8.81 o 
  -5   8   3      387.31      393.41     12.37 o 
  -4   8   3       71.85       75.49      3.75 o 
  -3   8   3        0.33        1.10      0.71 o 
  -2   8   3      321.47      343.64     10.58 o 
  -1   8   3      596.19      649.62     13.66 o 
   0   8   3       81.40       74.05      4.34 o 
   1   8   3      194.68      188.24      4.91 o 
   2   8   3      227.56      236.10      8.79 o 
   3   8   3      266.36      275.88      5.88 o 
   4   8   3      264.63      277.87      8.05 o 
   5   8   3      334.08      349.02     11.31 o 
   6   8   3        4.35        5.99      0.91 o 
   7   8   3        1.11        1.36      0.58 o 
  -7   9   3       13.11       11.31      1.29 o 
  -6   9   3       44.56       40.44      3.24 o 
  -5   9   3      375.72      372.12      7.27 o 
  -4   9   3       37.10       40.94      3.75 o 
  -3   9   3      975.88     1071.11     21.82 o 
  -2   9   3       21.24       28.64      2.35 o 
  -1   9   3      378.97      382.93     11.88 o 
   0   9   3        0.18        0.40      0.45 o 
   1   9   3      453.29      478.20      7.54 o 
   2   9   3       73.25       79.20      3.09 o 
   3   9   3      241.58      263.37      5.76 o 
   4   9   3       82.74       91.79      6.02 o 
   5   9   3       95.55      100.93      5.64 o 
   6   9   3       43.52       43.06      2.01 o 
  -6  10   3       63.25       63.47      4.02 o 
  -5  10   3        0.91        0.59      0.41 o 
  -4  10   3      125.10      103.42      5.71 o 
  -3  10   3        0.31        0.39      0.55 o 
  -2  10   3        0.89        0.72      0.55 o 
  -1  10   3        3.07        2.70      0.60 o 
   0  10   3      165.87      166.28      4.49 o 
   1  10   3      168.85      162.38      5.65 o 
   2  10   3      862.93      929.93     15.69 o 
   3  10   3      311.01      326.00     11.36 o 
   4  10   3       29.46       28.78      3.17 o 
   5  10   3        0.38        1.29      0.71 o 
   6  10   3       28.15       25.36      1.94 o 
  -5  11   3       50.54       46.94      2.11 o 
  -4  11   3      127.69      118.57      4.07 o 
  -3  11   3       73.27       65.20      3.50 o 
  -2  11   3       36.23       39.81      2.11 o 
  -1  11   3       15.00       14.08      1.29 o 
   0  11   3       84.22       81.58      3.94 o 
   1  11   3       28.81       26.32      3.17 o 
   2  11   3        7.19        8.53      1.02 o 
   3  11   3       97.26       98.53      5.77 o 
   4  11   3       30.20       31.50      2.85 o 
   5  11   3        1.30        2.10      0.50 o 
  -4  12   3        0.29        0.54      0.39 o 
  -3  12   3       16.95       16.05      1.46 o 
  -2  12   3       99.72       89.03      2.92 o 
  -1  12   3       34.80       38.56      2.44 o 
   0  12   3      165.34      168.32      4.07 o 
   1  12   3     1111.84     1137.94     25.33 o 
   2  12   3      135.79      146.41      6.69 o 
   3  12   3      238.10      244.04      5.26 o 
   4  12   3      112.28      114.61      3.03 o 
  -3  13   3      466.94      453.08      8.66 o 
  -2  13   3        0.59        1.74      0.78 o 
  -1  13   3      194.51      205.64      6.84 o 
   0  13   3       28.62       27.13      1.39 o 
   1  13   3       16.14       17.69      1.43 o 
   2  13   3        2.42        2.45      0.57 o 
   3  13   3        9.80        8.28      0.77 o 
  -1  14   3      350.21      330.62      6.52 o 
   0  14   3        2.34        2.39      0.71 o 
   1  14   3        1.25        1.81      0.65 o 
  -8   0   4      162.73      171.36      6.57 o 
  -6   0   4      233.10      252.36      5.47 o 
  -4   0   4      150.43      164.65      6.89 o 
  -2   0   4      393.14      343.64      8.30 o 
   0   0   4     3451.41     3297.00     16.71 o 
   2   0   4       33.24       22.13      1.75 o 
   4   0   4       18.49       13.38      2.07 o 
   6   0   4       21.28       12.15      2.13 o 
   8   0   4      938.30     1039.57     16.18 o 
  -8   1   4       21.73       22.73      1.71 o 
  -7   1   4       80.65       79.69      2.98 o 
  -6   1   4      613.64      641.08      7.83 o 
  -5   1   4      220.76      210.61      5.90 o 
  -4   1   4      637.70      604.61      9.40 o 
  -3   1   4      157.35      156.07      4.36 o 
  -2   1   4      247.32      292.36      4.14 o 
  -1   1   4       13.70       12.28      0.71 o 
   0   1   4      259.22      231.03      3.26 o 
   1   1   4      442.87      420.17      5.30 o 
   2   1   4       32.88       30.86      1.46 o 
   3   1   4      112.13      105.99      4.48 o 
   4   1   4        7.97       10.68      6.30 o 
   5   1   4      249.19      244.82      6.59 o 
   6   1   4      368.39      394.95      7.40 o 
   7   1   4      162.57      165.94      5.67 o 
   8   1   4      161.22      176.84      3.74 o 
  -8   2   4      121.60      125.73      5.71 o 
  -7   2   4       27.72       27.23      1.75 o 
  -6   2   4      390.38      404.35     10.57 o 
  -5   2   4        0.91        0.97      0.90 o 
  -4   2   4       25.79       25.93      2.97 o 
  -3   2   4        1.92        5.27      4.52 o 
  -2   2   4        0.07        3.34      2.94 o 
  -1   2   4     1423.75     1347.05     11.10 o 
   0   2   4     2469.10     2482.20     10.80 o 
   1   2   4     2709.34     2600.87     17.36 o 
   2   2   4      286.88      299.93      5.31 o 
   3   2   4      244.29      261.24      5.51 o 
   4   2   4       19.06       26.98      3.10 o 
   5   2   4      204.80      223.97      6.24 o 
   6   2   4      198.99      190.51      5.16 o 
   7   2   4      234.55      269.20      7.07 o 
   8   2   4       51.40       48.44      1.74 o 
  -8   3   4        4.90        8.08      1.55 o 
  -7   3   4      887.52      898.03     13.99 o 
  -6   3   4      384.53      402.29      7.50 o 
  -5   3   4      103.01       96.53      6.29 o 
  -4   3   4      720.03      734.55     16.25 o 
  -3   3   4      380.02      378.57     10.63 o 
  -2   3   4      180.09      169.42      8.30 o 
  -1   3   4      294.57      305.16      5.06 o 
   0   3   4      246.22      251.61      3.49 o 
   1   3   4        3.35        2.30      0.50 o 
   2   3   4      391.49      408.89      6.62 o 
   3   3   4     1531.16     1506.16     14.30 o 
   4   3   4      545.01      532.92      7.31 o 
   5   3   4      610.47      661.73     13.33 o 
   6   3   4      298.59      317.37      7.88 o 
   7   3   4        1.16        2.53      0.79 o 
   8   3   4       37.83       41.80      1.52 o 
  -8   4   4       66.74       65.77      2.50 o 
  -7   4   4        7.44        6.00      1.14 o 
  -6   4   4      103.73       90.10      4.31 o 
  -5   4   4       30.69       28.83      1.68 o 
  -4   4   4      314.09      320.73     11.04 o 
  -3   4   4       16.83       14.80      2.20 o 
  -2   4   4     1501.82     1432.81     20.10 o 
  -1   4   4      441.72      408.94      6.04 o 
   0   4   4     1128.47     1007.52      9.38 o 
   1   4   4      400.57      376.44      8.05 o 
   2   4   4     1327.09     1347.93     12.70 o 
   3   4   4      415.38      422.76     14.90 o 
   4   4   4      243.68      246.93      6.40 o 
   5   4   4       52.68       50.64      2.04 o 
   6   4   4       62.05       66.04      3.35 o 
   7   4   4       37.30       33.69      2.30 o 
   8   4   4      148.56      145.95      3.83 o 
  -8   5   4       55.80       47.75      1.97 o 
  -7   5   4       95.83       88.96      3.67 o 
  -6   5   4      204.27      218.87      6.55 o 
  -5   5   4      283.97      277.55      5.19 o 
  -4   5   4      418.76      447.74     13.44 o 
  -3   5   4       34.33       25.22      3.04 o 
  -2   5   4      395.81      406.14     10.56 o 
  -1   5   4        8.96        8.52      0.94 o 
   0   5   4       18.17       15.02      1.15 o 
   1   5   4        0.77        1.81      0.78 o 
   2   5   4      350.35      340.17     13.85 o 
   3   5   4      168.58      166.54      5.08 o 
   4   5   4      403.64      427.69      8.75 o 
   5   5   4      178.53      188.55      3.85 o 
   6   5   4      342.54      355.59      8.20 o 
   7   5   4        6.48        7.29      1.00 o 
   8   5   4       46.67       40.29      2.07 o 
  -8   6   4        8.73        8.01      1.03 o 
  -7   6   4        0.34        0.46      0.45 o 
  -6   6   4       48.32       47.82      3.79 o 
  -5   6   4      114.84      125.26      4.86 o 
  -4   6   4      120.09      134.81      5.09 o 
  -3   6   4     1250.39     1221.05     20.37 o 
  -2   6   4      269.50      257.22      8.22 o 
  -1   6   4     1868.14     1803.05     20.68 o 
   0   6   4      535.74      494.06     11.08 o 
   1   6   4       27.20       16.75      2.13 o 
   2   6   4      234.03      261.48      8.86 o 
   3   6   4      611.48      624.93     19.90 o 
   4   6   4       93.97       99.53      3.09 o 
   5   6   4      129.32      128.03      4.02 o 
   6   6   4       57.83       58.07      2.46 o 
   7   6   4       16.32       18.89      1.37 o 
  -7   7   4      151.98      136.66      5.53 o 
  -6   7   4        0.81        0.39      0.90 o 
  -5   7   4      101.48      127.24      7.07 o 
  -4   7   4       51.71       54.18      3.25 o 
  -3   7   4      624.89      607.24     14.72 o 
  -2   7   4      182.82      167.75      7.15 o 
  -1   7   4        0.61        1.74      0.84 o 
   0   7   4       22.61       21.10      1.58 o 
   1   7   4      200.10      203.27      7.61 o 
   2   7   4      183.98      203.64      8.19 o 
   3   7   4      104.92      108.47      3.74 o 
   4   7   4      273.98      297.93      5.40 o 
   5   7   4      301.89      324.62      7.73 o 
   6   7   4        6.07        6.20      0.96 o 
   7   7   4      159.30      149.76      4.82 o 
  -7   8   4       10.79       10.47      1.36 o 
  -6   8   4        0.04       -0.16      0.46 o 
  -5   8   4      132.72      106.89      6.10 o 
  -4   8   4       66.44       59.43      4.60 o 
  -3   8   4        1.52        0.53      0.54 o 
  -2   8   4      133.91      128.68      4.02 o 
  -1   8   4       16.12       25.92      2.78 o 
   0   8   4      296.04      284.77      8.42 o 
   1   8   4      207.43      195.52      7.68 o 
   2   8   4       89.73       90.09      5.57 o 
   3   8   4        4.85        5.35      0.97 o 
   4   8   4        2.92        4.02      0.81 o 
   5   8   4       47.22       47.59      2.72 o 
   6   8   4       20.33       19.61      1.51 o 
  -6   9   4      171.20      154.94      4.07 o 
  -5   9   4       57.49       56.61      2.99 o 
  -4   9   4      636.94      595.35     11.85 o 
  -3   9   4      197.10      183.87      6.19 o 
  -2   9   4      169.82      161.71      4.59 o 
  -1   9   4       33.15       32.02      1.71 o 
   0   9   4        8.16        8.92      1.12 o 
   1   9   4       62.17       63.26      3.33 o 
   2   9   4      387.37      420.10      8.89 o 
   3   9   4       64.15       63.35      3.23 o 
   4   9   4      277.07      290.06      9.52 o 
   5   9   4       92.93       94.58      5.25 o 
   6   9   4      449.89      483.62      9.56 o 
  -6  10   4        0.35        0.68      0.34 o 
  -5  10   4        5.00        4.97      0.63 o 
  -4  10   4      109.34      100.46      6.10 o 
  -3  10   4       63.42       70.95      5.44 o 
  -2  10   4        0.85        1.51      0.76 o 
  -1  10   4       59.44       59.37      2.73 o 
   0  10   4      212.87      197.02      4.94 o 
   1  10   4      440.68      465.92     13.90 o 
   2  10   4      254.72      267.84      7.25 o 
   3  10   4       17.40       17.32      1.80 o 
   4  10   4       14.04       10.52      1.32 o 
   5  10   4       46.94       42.46      3.04 o 
  -5  11   4      448.27      426.14      8.65 o 
  -4  11   4       11.63       15.67      1.41 o 
  -3  11   4      433.37      423.24      8.08 o 
  -2  11   4        0.46        1.91      1.00 o 
  -1  11   4        0.38        0.57      0.94 o 
   0  11   4       18.15       17.65      2.71 o 
   1  11   4       28.22       28.93      2.33 o 
   2  11   4        5.19        4.01      0.95 o 
   3  11   4      199.26      214.51      5.34 o 
   4  11   4        3.55        3.23      0.97 o 
   5  11   4      538.01      551.46      6.07 o 
  -4  12   4      212.02      193.33      3.76 o 
  -3  12   4       24.61       26.18      2.78 o 
  -2  12   4       22.38       24.14      1.74 o 
  -1  12   4      357.24      362.39     10.48 o 
   0  12   4      401.69      400.79      8.36 o 
   1  12   4       10.90       10.08      1.26 o 
   2  12   4      496.54      509.71     13.67 o 
   3  12   4      139.08      145.83      3.55 o 
   4  12   4        9.14        9.82      1.23 o 
  -3  13   4       58.90       53.34      2.59 o 
  -2  13   4       25.98       27.75      1.47 o 
  -1  13   4       93.50       84.64      2.81 o 
   0  13   4        6.43        6.90      0.86 o 
   1  13   4        1.79        1.47      0.35 o 
   2  13   4       49.12       51.67      1.94 o 
  -7   0   5     1643.03     1705.13     24.31 o 
  -5   0   5     1085.56     1175.62     15.93 o 
  -3   0   5      498.84      481.58     12.12 o 
  -1   0   5     7620.36     8262.41    197.79 o 
   1   0   5     1882.44     1855.48     18.88 o 
   3   0   5      902.18      900.83     16.91 o 
   5   0   5      129.19      149.57      5.23 o 
   7   0   5      260.31      310.72     10.31 o 
  -8   1   5        5.87        5.61      0.67 o 
  -7   1   5       10.54       10.86      2.07 o 
  -6   1   5      624.30      630.27     11.27 o 
  -5   1   5       23.97       26.81      1.85 o 
  -4   1   5       33.44       38.66      2.60 o 
  -3   1   5       35.50       47.88      2.69 o 
  -2   1   5      384.58      407.35      5.60 o 
  -1   1   5       66.92       52.94      1.67 o 
   0   1   5       15.44        8.34      0.94 o 
   1   1   5      580.83      517.10      6.93 o 
   2   1   5      190.55      176.50      8.66 o 
   3   1   5     1140.16     1139.45     42.12 o 
   4   1   5       29.83       29.07      2.75 o 
   5   1   5      473.09      482.53      7.18 o 
   6   1   5      139.34      137.56      4.31 o 
   7   1   5        2.24        2.43      0.82 o 
   8   1   5       64.39       69.45      2.50 o 
  -8   2   5       19.86       16.94      2.00 o 
  -7   2   5       35.57       36.25      5.04 o 
  -6   2   5      159.50      161.51      5.69 o 
  -5   2   5        3.35        5.78      0.97 o 
  -4   2   5     1504.96     1595.15     25.39 o 
  -3   2   5      635.64      661.03     22.84 o 
  -2   2   5      625.10      545.60      6.51 o 
  -1   2   5        6.82       10.30      1.09 o 
   0   2   5      707.90      693.47     18.29 o 
   1   2   5       93.25       82.50      2.28 o 
   2   2   5       55.31       59.01      2.62 o 
   3   2   5      299.45      314.71     11.89 o 
   4   2   5      401.36      416.16     22.83 o 
   5   2   5      350.93      342.40      5.26 o 
   6   2   5      144.00      158.95      4.62 o 
   7   2   5       54.02       51.52      4.50 o 
   8   2   5      340.79      354.76      5.39 o 
  -8   3   5       16.36       15.86      1.03 o 
  -7   3   5      352.72      345.01     13.12 o 
  -6   3   5      398.87      418.06     12.70 o 
  -5   3   5      741.55      788.28     10.64 o 
  -4   3   5       36.11       32.92      3.75 o 
  -3   3   5       25.59       36.92      3.69 o 
  -2   3   5      283.51      296.77      6.53 o 
  -1   3   5      456.22      467.62     12.58 o 
   0   3   5       46.48       21.75      2.14 o 
   1   3   5       40.65       26.64      1.66 o 
   2   3   5      474.72      452.55      7.54 o 
   3   3   5      153.04      145.64      4.61 o 
   4   3   5      740.53      749.79     13.07 o 
   5   3   5      100.16       97.85      2.30 o 
   6   3   5       30.96       41.22      3.42 o 
   7   3   5        3.24        3.77      0.86 o 
   8   3   5        1.43        1.29      0.37 o 
  -8   4   5       60.00       57.73      3.17 o 
  -7   4   5        2.91        3.42      0.89 o 
  -6   4   5        0.66        3.87      1.84 o 
  -5   4   5       12.79       13.32      1.45 o 
  -4   4   5     1400.95     1526.52     26.07 o 
  -3   4   5      723.22      713.37     16.71 o 
  -2   4   5      642.82      643.56     14.70 o 
  -1   4   5      270.63      235.61      5.19 o 
   0   4   5      159.76      160.14      5.98 o 
   1   4   5      250.56      294.57      8.48 o 
   2   4   5       66.81       89.51     21.99 o 
   3   4   5       10.03        8.88      1.23 o 
   4   4   5       98.10      100.09      3.05 o 
   5   4   5      455.11      505.16     16.19 o 
   6   4   5       31.51       30.78      2.79 o 
   7   4   5      201.73      203.11      5.00 o 
  -8   5   5      215.41      212.13      5.36 o 
  -7   5   5      282.97      270.42      6.00 o 
  -6   5   5       94.43       86.08      4.01 o 
  -5   5   5       10.65        9.58      1.48 o 
  -4   5   5        2.16        1.60      0.63 o 
  -3   5   5      731.62      767.18     17.43 o 
  -2   5   5      160.82      164.67      7.54 o 
  -1   5   5       14.11       13.08      1.02 o 
   0   5   5      195.76      162.91      6.31 o 
   1   5   5      739.43      695.34     13.81 o 
   2   5   5      563.15      603.76     13.52 o 
   3   5   5      178.67      177.69      5.40 o 
   4   5   5      745.83      760.30      7.68 o 
   5   5   5        8.88        9.72      1.20 o 
   6   5   5        3.18        3.59      1.39 o 
   7   5   5        6.59        7.26      0.84 o 
  -7   6   5       12.82       13.49      1.28 o 
  -6   6   5       44.97       51.10      2.90 o 
  -5   6   5       12.97        9.35      1.40 o 
  -4   6   5      410.38      417.32      9.68 o 
  -3   6   5        4.85        7.04      1.74 o 
  -2   6   5      675.11      617.67     18.32 o 
  -1   6   5      153.10      131.33      6.40 o 
   0   6   5      105.58      114.91      5.45 o 
   1   6   5        3.95       18.09      2.33 o 
   2   6   5      135.51      131.89      6.62 o 
   3   6   5       94.27      109.17      2.82 o 
   4   6   5       11.69       16.02      1.17 o 
   5   6   5        1.04        1.77      0.75 o 
   6   6   5      741.76      814.11     11.08 o 
   7   6   5        0.85        2.00      0.65 o 
  -7   7   5       99.19       86.95      2.61 o 
  -6   7   5      278.96      270.11      4.84 o 
  -5   7   5        0.07        0.46      0.54 o 
  -4   7   5        1.98        6.19      2.49 o 
  -3   7   5       32.38       32.61      2.59 o 
  -2   7   5       11.37       10.10      1.43 o 
  -1   7   5      142.59      127.77      5.65 o 
   0   7   5      445.65      431.86     10.83 o 
   1   7   5      131.22      131.61      6.36 o 
   2   7   5     1656.09     1686.09     18.31 o 
   3   7   5      149.07      150.79      4.53 o 
   4   7   5      191.64      204.47      5.00 o 
   5   7   5        1.65        1.74      0.71 o 
   6   7   5      212.86      240.09      5.33 o 
  -6   8   5        3.97        3.01      1.10 o 
  -5   8   5      267.09      261.32      6.45 o 
  -4   8   5       60.83       62.05      3.38 o 
  -3   8   5      516.60      545.37     16.37 o 
  -2   8   5      333.07      338.20      5.66 o 
  -1   8   5      201.33      214.57      6.76 o 
   0   8   5       98.58       85.09      3.19 o 
   1   8   5       23.38       22.07      1.45 o 
   2   8   5       20.64       23.19      1.50 o 
   3   8   5        0.27        1.02      0.52 o 
   4   8   5      270.03      281.85      7.24 o 
   5   8   5      127.27      134.58      4.38 o 
   6   8   5       98.75       95.35      2.83 o 
  -6   9   5       54.94       49.57      1.62 o 
  -5   9   5      196.16      193.03      9.44 o 
  -4   9   5       17.49       20.34      3.85 o 
  -3   9   5        0.75        1.60      0.61 o 
  -2   9   5      156.88      145.79      5.75 o 
  -1   9   5      773.16      810.17     13.19 o 
   0   9   5      190.17      191.30     10.53 o 
   1   9   5     1018.35     1001.95     13.71 o 
   2   9   5      103.97      109.73      3.74 o 
   3   9   5      317.99      335.37     10.16 o 
   4   9   5      135.21      133.18      4.61 o 
   5   9   5      203.56      193.26     10.68 o 
  -5  10   5        5.57        6.29      0.84 o 
  -4  10   5      302.42      284.97      5.72 o 
  -3  10   5       95.15       93.75      3.99 o 
  -2  10   5       40.77       38.80      2.74 o 
  -1  10   5      220.04      198.76      6.25 o 
   0  10   5      263.63      255.26      7.00 o 
   1  10   5       35.48       35.42      2.45 o 
   2  10   5        1.73        2.97      0.89 o 
   3  10   5        0.11       -0.03      0.40 o 
   4  10   5      120.86      121.23      5.02 o 
   5  10   5       56.16       59.60      3.17 o 
  -4  11   5       81.15       81.03      3.18 o 
  -3  11   5       17.18       16.40      1.51 o 
  -2  11   5      136.18      124.76      4.36 o 
  -1  11   5       65.58       58.06      3.06 o 
   0  11   5      120.72      113.32      3.36 o 
   1  11   5        6.35        7.68      1.19 o 
   2  11   5       72.25       78.93      3.39 o 
   3  11   5        6.20        7.17      1.36 o 
   4  11   5       38.67       38.58      1.75 o 
  -3  12   5      289.54      270.57      4.68 o 
  -2  12   5      140.08      134.58      3.71 o 
  -1  12   5       60.18       53.54      1.94 o 
   0  12   5      159.58      154.93      5.85 o 
   1  12   5      341.00      343.08      6.25 o 
   2  12   5       12.71       10.40      2.07 o 
   3  12   5        7.27        7.17      1.10 o 
  -1  13   5       84.23       80.39      3.50 o 
   0  13   5       42.21       35.93      2.33 o 
   1  13   5        2.00        2.91      0.71 o 
  -8   0   6       20.20       25.09      2.07 o 
  -6   0   6     1379.19     1482.93     23.94 o 
  -4   0   6      311.10      334.95     11.56 o 
  -2   0   6      196.47      241.88      8.79 o 
   0   0   6     1452.35     1596.03     20.43 o 
   2   0   6     1654.12     1604.18     19.89 o 
   4   0   6     1064.06     1143.30     15.85 o 
   6   0   6       35.44       26.12      3.27 o 
  -8   1   6      212.72      205.61      3.26 o 
  -7   1   6       77.89       77.56      3.12 o 
  -6   1   6     1130.79     1186.73     12.00 o 
  -5   1   6       83.51       87.06      2.62 o 
  -4   1   6       14.10       17.58      3.33 o 
  -3   1   6      283.12      271.04      8.55 o 
  -2   1   6      572.29      592.61      7.70 o 
  -1   1   6      362.35      386.55      8.04 o 
   0   1   6      380.70      313.29      6.26 o 
   1   1   6       92.60       76.35      3.05 o 
   2   1   6      838.48      793.46     13.32 o 
   3   1   6        1.92        3.89      1.65 o 
   4   1   6       81.10       77.91      1.95 o 
   5   1   6        1.66        0.76      0.70 o 
   6   1   6        2.74        4.44      0.96 o 
   7   1   6      109.28      111.70      3.80 o 
  -8   2   6       49.50       45.89      1.47 o 
  -7   2   6      723.85      731.65     10.58 o 
  -6   2   6      156.48      154.14      5.48 o 
  -5   2   6        9.18        8.35      1.48 o 
  -4   2   6      140.78      142.36      7.92 o 
  -3   2   6       58.01       55.28      3.12 o 
  -2   2   6        0.08        1.25      0.68 o 
  -1   2   6      122.62      144.10      4.53 o 
   0   2   6     1466.24     1529.48     20.14 o 
   1   2   6      592.95      571.25      6.83 o 
   2   2   6      173.57      166.15      4.85 o 
   3   2   6      828.86      828.25     11.55 o 
   4   2   6       50.64       47.34      1.77 o 
   5   2   6      348.08      351.88      5.91 o 
   6   2   6       52.94       52.95      2.50 o 
   7   2   6      165.11      163.61      4.41 o 
  -8   3   6      103.75       92.91      3.57 o 
  -7   3   6       14.39       15.23      1.19 o 
  -6   3   6        2.30        2.44      0.84 o 
  -5   3   6       38.72       41.46      2.99 o 
  -4   3   6      563.82      626.06      9.44 o 
  -3   3   6       14.85       13.12      2.52 o 
  -2   3   6     1173.10     1213.61     40.36 o 
  -1   3   6     2285.28     2261.65     18.66 o 
   0   3   6       42.61       40.63      3.30 o 
   1   3   6      719.90      722.95     14.40 o 
   2   3   6       61.82       67.28      3.14 o 
   3   3   6      498.48      523.09      9.33 o 
   4   3   6      126.29      128.91      2.86 o 
   5   3   6       65.72       55.99      2.30 o 
   6   3   6       10.80       11.96      1.20 o 
   7   3   6      159.53      165.87      6.11 o 
  -7   4   6       31.88       31.16      1.52 o 
  -6   4   6      222.00      221.45      4.96 o 
  -5   4   6       39.21       40.54      2.33 o 
  -4   4   6      603.30      670.99      9.82 o 
  -3   4   6      105.83      110.48      7.00 o 
  -2   4   6      121.76      115.13      5.03 o 
  -1   4   6      282.33      258.32      6.11 o 
   0   4   6      176.37      148.84      6.44 o 
   1   4   6      248.55      248.63      8.60 o 
   2   4   6       63.72       63.71      4.53 o 
   3   4   6      242.70      250.58      4.30 o 
   4   4   6      528.34      511.78      7.60 o 
   5   4   6      179.88      179.25      4.70 o 
   6   4   6      766.02      823.89     11.68 o 
   7   4   6      116.57      110.43      3.34 o 
  -7   5   6       10.49       11.24      1.14 o 
  -6   5   6       31.57       32.42      2.33 o 
  -5   5   6        0.85        1.61      1.10 o 
  -4   5   6      585.02      621.02      9.32 o 
  -3   5   6      355.37      383.08     12.16 o 
  -2   5   6       15.07       24.95      3.10 o 
  -1   5   6      601.23      553.29     14.75 o 
   0   5   6      384.80      366.64     10.28 o 
   1   5   6       21.38       22.11      2.72 o 
   2   5   6      781.07      819.97     16.92 o 
   3   5   6       42.10       52.29      2.27 o 
   4   5   6       75.46       77.74      2.41 o 
   5   5   6        1.78        2.17      0.51 o 
   6   5   6      259.20      275.54      9.07 o 
   7   5   6      101.63       90.66      3.64 o 
  -7   6   6      139.56      128.93      3.24 o 
  -6   6   6      177.84      172.02      4.83 o 
  -5   6   6      580.46      602.93     10.25 o 
  -4   6   6      203.12      202.19      4.99 o 
  -3   6   6     2516.21     2601.90     23.70 o 
  -2   6   6      377.77      367.89     11.65 o 
  -1   6   6       97.72       99.37      5.12 o 
   0   6   6       56.35       59.61      4.27 o 
   1   6   6      225.46      227.87      8.72 o 
   2   6   6       11.24        6.99      1.02 o 
   3   6   6        3.35        3.28      0.68 o 
   4   6   6      191.07      178.01      4.00 o 
   5   6   6      537.79      587.59      9.12 o 
   6   6   6       24.19       25.35      2.52 o 
  -6   7   6       98.17       93.68      2.63 o 
  -5   7   6      138.97      134.08      3.54 o 
  -4   7   6       34.14       33.60      2.47 o 
  -3   7   6        5.05        5.16      1.19 o 
  -2   7   6       63.06       61.77      4.22 o 
  -1   7   6      542.90      522.60     10.13 o 
   0   7   6       45.11       42.34      2.32 o 
   1   7   6      925.08      920.26     29.48 o 
   2   7   6        4.77        5.01      0.85 o 
   3   7   6       17.50       15.32      1.40 o 
   4   7   6       12.45       14.58      1.38 o 
   5   7   6      121.10      117.70      4.13 o 
   6   7   6       37.78       35.59      2.52 o 
  -6   8   6      240.42      241.32      6.99 o 
  -5   8   6       34.40       32.72      1.74 o 
  -4   8   6      579.84      611.56     10.74 o 
  -3   8   6      274.11      291.36      7.84 o 
  -2   8   6       66.14       69.03      3.04 o 
  -1   8   6      272.37      255.15      5.85 o 
   0   8   6        7.77       10.67      1.34 o 
   1   8   6        0.04        2.57      0.84 o 
   2   8   6       76.55       88.87      4.62 o 
   3   8   6       49.02       51.49      3.17 o 
   4   8   6      193.86      197.83      5.63 o 
   5   8   6        1.69        1.87      0.59 o 
  -5   9   6      229.09      216.12      4.96 o 
  -4   9   6      309.67      311.32      6.89 o 
  -3   9   6       38.95       38.17      2.03 o 
  -2   9   6      138.70      142.69      5.84 o 
  -1   9   6       95.37       90.52      4.33 o 
   0   9   6      254.13      263.34      7.42 o 
   1   9   6      460.06      428.37      9.15 o 
   2   9   6      387.80      384.10     11.40 o 
   3   9   6      100.61       98.48      5.90 o 
   4   9   6        0.33        0.93      0.61 o 
   5   9   6       40.15       32.65      4.05 o 
  -5  10   6      327.55      327.45      6.71 o 
  -4  10   6      161.82      156.27      9.01 o 
  -3  10   6        2.01        1.96      0.52 o 
  -2  10   6       68.23       63.16      3.22 o 
  -1  10   6      152.67      155.28      6.50 o 
   0  10   6      354.40      335.38     10.73 o 
   1  10   6       16.67       15.94      1.32 o 
   2  10   6        1.24        0.86      0.59 o 
   3  10   6      377.46      386.13     10.23 o 
   4  10   6      131.79      107.64     18.39 o 
  -4  11   6        9.41       10.79      1.36 o 
  -3  11   6      135.94      131.87      6.17 o 
  -2  11   6       27.70       30.11      1.94 o 
  -1  11   6      438.43      418.19     10.45 o 
   0  11   6      407.73      397.51      9.84 o 
   1  11   6        2.93        3.15      0.74 o 
   2  11   6       38.65       39.47      3.11 o 
   3  11   6       60.21       56.30      2.95 o 
  -2  12   6       34.02       29.57      2.07 o 
  -1  12   6       36.00       36.32      2.56 o 
   0  12   6      111.92      102.79      4.55 o 
   1  12   6      157.59      152.70      5.27 o 
   2  12   6      274.84      260.62      6.03 o 
  -7   0   7      359.15      345.18      6.75 o 
  -5   0   7       14.02       13.38      2.39 o 
  -3   0   7      117.97      133.16      7.46 o 
  -1   0   7        3.41       10.27      1.94 o 
   1   0   7      139.56      134.53      6.43 o 
   3   0   7     1001.11     1030.92     14.44 o 
   5   0   7       76.43       69.15      3.55 o 
   7   0   7       17.67       17.13      1.75 o 
  -7   1   7      298.69      293.79      4.73 o 
  -6   1   7      104.85      108.61      3.02 o 
  -5   1   7      215.72      237.70      5.66 o 
  -4   1   7      746.76      796.31      7.52 o 
  -3   1   7      907.33      923.71     33.61 o 
  -2   1   7      236.55      248.60     10.23 o 
  -1   1   7      523.04      558.64     13.50 o 
   0   1   7        6.15       15.69      6.98 o 
   1   1   7      408.91      399.46     12.26 o 
   2   1   7        7.48       11.03      1.09 o 
   3   1   7       68.88       69.28      2.11 o 
   4   1   7      251.92      250.08      5.06 o 
   5   1   7      115.66      112.66      4.86 o 
   6   1   7      111.97      110.15      3.23 o 
   7   1   7      576.89      550.33      7.31 o 
  -7   2   7       75.31       70.27      2.23 o 
  -6   2   7      617.67      626.99      8.41 o 
  -5   2   7       88.14       88.45      3.50 o 
  -4   2   7        7.37        7.03      0.73 o 
  -3   2   7      373.93      390.36      6.46 o 
  -2   2   7       37.21       41.30      2.78 o 
  -1   2   7      243.16      249.20      8.99 o 
   0   2   7       84.87       93.18      5.51 o 
   1   2   7       13.32       10.28      1.87 o 
   2   2   7     1723.63     1795.26     17.54 o 
   3   2   7     1085.72     1172.08     11.33 o 
   4   2   7      436.06      446.93      9.06 o 
   5   2   7      121.40      116.58      4.76 o 
   6   2   7       36.30       31.47      2.01 o 
   7   2   7        6.00        5.49      1.10 o 
  -7   3   7        0.87        1.16      0.43 o 
  -6   3   7      523.82      535.76      7.47 o 
  -5   3   7       37.31       38.75      2.12 o 
  -4   3   7      723.93      780.29      8.04 o 
  -3   3   7      720.89      766.41      8.05 o 
  -2   3   7      412.12      441.63     17.30 o 
  -1   3   7      740.70      767.76     15.91 o 
   0   3   7      937.64      963.14     18.02 o 
   1   3   7        7.29        6.33      1.62 o 
   2   3   7       51.15       65.56      3.56 o 
   3   3   7       95.27       96.62      2.47 o 
   4   3   7      409.82      436.70      7.86 o 
   5   3   7       24.68       18.76      1.53 o 
   6   3   7      291.27      301.04      6.43 o 
   7   3   7       68.69       68.61      3.18 o 
  -7   4   7      261.96      254.27      6.93 o 
  -6   4   7       21.31       21.87      1.22 o 
  -5   4   7       15.62       16.73      1.12 o 
  -4   4   7      372.38      377.28      5.39 o 
  -3   4   7      595.88      628.93      8.54 o 
  -2   4   7       54.94       52.29      1.97 o 
  -1   4   7      669.48      668.21     14.61 o 
   0   4   7        8.61        9.56      1.81 o 
   1   4   7     1278.21     1324.65     21.98 o 
   2   4   7       23.96       27.33      1.35 o 
   3   4   7       72.64       83.98      3.55 o 
   4   4   7       25.01       29.47      2.02 o 
   5   4   7      439.83      444.52      8.22 o 
   6   4   7       85.03       97.89      5.06 o 
  -7   5   7       90.31       86.14      3.51 o 
  -6   5   7       52.18       50.08      2.56 o 
  -5   5   7       84.03       87.52      3.20 o 
  -4   5   7       11.73       11.35      1.26 o 
  -3   5   7       10.18        8.84      1.04 o 
  -2   5   7      223.29      233.40      4.93 o 
  -1   5   7      780.61      784.85      8.70 o 
   0   5   7        0.84        1.96      0.63 o 
   1   5   7       69.83       69.55      2.34 o 
   2   5   7       30.59       31.46      1.80 o 
   3   5   7       17.23       22.53      1.62 o 
   4   5   7      180.87      168.69      4.57 o 
   5   5   7      223.91      240.34      8.32 o 
   6   5   7       29.14       31.31      2.59 o 
  -6   6   7      172.90      174.12      4.30 o 
  -5   6   7      156.02      153.37      4.97 o 
  -4   6   7       12.29        9.48      0.96 o 
  -3   6   7      122.42      126.75      4.10 o 
  -2   6   7      564.81      584.78     11.64 o 
  -1   6   7      120.59      118.51      3.75 o 
   0   6   7     1492.78     1574.23     19.87 o 
   1   6   7       26.81       27.18      1.64 o 
   2   6   7      329.03      348.13      9.15 o 
   3   6   7        7.22        9.10      1.13 o 
   4   6   7      336.78      321.40      7.92 o 
   5   6   7      116.37      114.91      5.00 o 
   6   6   7      309.04      287.85      6.96 o 
  -6   7   7       51.89       47.47      2.98 o 
  -5   7   7       64.39       58.85      2.69 o 
  -4   7   7      697.45      714.12     28.87 o 
  -3   7   7       85.22       86.34      4.22 o 
  -2   7   7      154.90      160.10      5.99 o 
  -1   7   7       25.54       28.01      2.52 o 
   0   7   7      174.03      163.92      4.58 o 
   1   7   7       11.93       12.83      1.39 o 
   2   7   7      368.82      346.25      8.59 o 
   3   7   7       58.80       49.66      2.38 o 
   4   7   7      349.74      344.13      6.07 o 
   5   7   7      308.03      299.59     11.06 o 
  -5   8   7      161.38      164.11      3.98 o 
  -4   8   7      102.34       91.00      3.92 o 
  -3   8   7       38.22       34.61      2.58 o 
  -2   8   7      363.29      381.83      8.75 o 
  -1   8   7      705.70      696.75     32.62 o 
   0   8   7       49.50       50.60      4.85 o 
   1   8   7      357.23      358.11      8.71 o 
   2   8   7      375.60      369.01      8.33 o 
   3   8   7      267.31      241.74      7.47 o 
   4   8   7       54.43       45.16      2.37 o 
   5   8   7       79.29       66.87      3.37 o 
  -5   9   7       24.32       23.61      1.94 o 
  -4   9   7       83.47       81.82      3.07 o 
  -3   9   7      257.43      261.06      6.17 o 
  -2   9   7       63.06       58.90      3.08 o 
  -1   9   7      324.37      338.89     11.37 o 
   0   9   7      204.60      209.91      7.09 o 
   1   9   7      103.90      108.74      6.42 o 
   2   9   7       20.92       23.64      1.93 o 
   3   9   7       10.85        9.15      1.12 o 
   4   9   7      141.86      127.80      4.32 o 
  -4  10   7      216.82      213.08      5.75 o 
  -3  10   7       49.35       46.56      2.14 o 
  -2  10   7        0.97        2.33      1.03 o 
  -1  10   7       87.68       90.22      5.19 o 
   0  10   7       81.09       82.30      3.53 o 
   1  10   7      539.88      502.96      8.74 o 
   2  10   7      131.93      127.21      4.81 o 
   3  10   7      138.82      127.62      8.13 o 
  -3  11   7       74.18       75.70      3.31 o 
  -2  11   7      421.63      421.82     19.74 o 
  -1  11   7       60.06       52.43      2.31 o 
   0  11   7      113.58      114.52      5.00 o 
   1  11   7      200.61      178.91      6.06 o 
   2  11   7       29.45       23.89      1.34 o 
  -6   0   8      147.23      136.60      4.27 o 
  -4   0   8      976.76     1001.32     14.79 o 
  -2   0   8      553.39      583.15     11.43 o 
   0   0   8      472.07      497.47      8.12 o 
   2   0   8     5207.25     5535.67     24.44 o 
   4   0   8      269.79      275.61     10.50 o 
   6   0   8      194.10      173.48      5.28 o 
  -7   1   8        5.26        4.58      0.52 o 
  -6   1   8      155.02      157.01      3.18 o 
  -5   1   8        1.60        2.36      0.56 o 
  -4   1   8      137.10      149.44      3.98 o 
  -3   1   8      587.44      592.53      6.64 o 
  -2   1   8       16.37       28.90      1.83 o 
  -1   1   8      131.40      126.14      2.91 o 
   0   1   8      105.22      120.82      3.09 o 
   1   1   8      634.35      717.12      6.82 o 
   2   1   8      160.00      174.13      3.69 o 
   3   1   8        4.15        7.54      4.04 o 
   4   1   8      286.78      290.95      6.95 o 
   5   1   8       40.17       38.41      2.34 o 
   6   1   8       12.59       13.37      1.21 o 
  -7   2   8       99.74       90.47      2.00 o 
  -6   2   8       16.49       14.71      1.16 o 
  -5   2   8        6.45        7.52      1.00 o 
  -4   2   8       51.81       55.41      2.10 o 
  -3   2   8      350.79      378.24      5.26 o 
  -2   2   8       10.09       11.91      1.18 o 
  -1   2   8      752.56      763.47      9.56 o 
   0   2   8      649.88      660.78      7.29 o 
   1   2   8      314.50      332.45      5.82 o 
   2   2   8       73.72       83.90      2.88 o 
   3   2   8      209.27      221.89      5.39 o 
   4   2   8       14.35       14.97      1.23 o 
   5   2   8        0.14        0.01      0.50 o 
   6   2   8       28.32       27.15      1.65 o 
  -6   3   8       20.34       18.76      1.22 o 
  -5   3   8      104.87      111.25      2.97 o 
  -4   3   8      346.40      355.51      7.51 o 
  -3   3   8       78.20       85.48      3.02 o 
  -2   3   8      126.04      119.55      2.82 o 
  -1   3   8       16.79       19.57      1.16 o 
   0   3   8       96.80       95.68      2.51 o 
   1   3   8      438.09      442.80      6.84 o 
   2   3   8      274.53      300.80      6.05 o 
   3   3   8        8.01       10.16      1.07 o 
   4   3   8       19.44       18.34      1.55 o 
   5   3   8      113.83      113.47      4.08 o 
   6   3   8       83.84       68.49      3.63 o 
  -6   4   8        7.18        6.84      0.85 o 
  -5   4   8       53.81       53.24      1.93 o 
  -4   4   8      147.76      149.57      3.63 o 
  -3   4   8        7.08        6.47      1.04 o 
  -2   4   8       36.01       42.97      1.82 o 
  -1   4   8     1446.47     1474.86     11.01 o 
   0   4   8      179.20      175.24      3.78 o 
   1   4   8       12.90       11.29      1.12 o 
   2   4   8       13.95       16.29      1.16 o 
   3   4   8       16.77       19.62      3.49 o 
   4   4   8      133.68      143.12      4.06 o 
   5   4   8      446.16      437.51      7.73 o 
   6   4   8       69.23       45.26      2.72 o 
  -6   5   8      451.69      443.85      6.20 o 
  -5   5   8       59.49       59.37      2.93 o 
  -4   5   8       44.20       43.52      2.88 o 
  -3   5   8       83.80       81.51      4.11 o 
  -2   5   8      182.46      184.33      6.35 o 
  -1   5   8      530.00      574.23      7.62 o 
   0   5   8       44.51       41.45      2.38 o 
   1   5   8       39.76       34.97      2.05 o 
   2   5   8      150.08      151.71      6.29 o 
   3   5   8      291.13      295.92      7.26 o 
   4   5   8      848.78      846.55      9.37 o 
   5   5   8      226.44      237.83      7.76 o 
  -6   6   8       52.94       51.70      2.66 o 
  -5   6   8       30.57       34.74      2.03 o 
  -4   6   8        3.44        4.10      0.91 o 
  -3   6   8        3.26        4.77      0.78 o 
  -2   6   8       24.87       25.29      2.39 o 
  -1   6   8     1171.01     1234.52     13.51 o 
   0   6   8        2.98        3.28      0.63 o 
   1   6   8      191.99      176.26      5.72 o 
   2   6   8      105.02       96.91      6.32 o 
   3   6   8        4.24        8.28      1.19 o 
   4   6   8       27.39       22.19      1.40 o 
   5   6   8       62.50       67.70      3.69 o 
  -5   7   8      344.93      351.49      8.60 o 
  -4   7   8       10.93       10.66      1.22 o 
  -3   7   8      534.07      543.52     14.49 o 
  -2   7   8       52.19       56.87      3.38 o 
  -1   7   8       47.11       52.73      3.34 o 
   0   7   8       14.16       14.89      1.39 o 
   1   7   8        5.16        5.43      1.49 o 
   2   7   8       25.80       27.40      2.28 o 
   3   7   8      225.60      218.63      5.65 o 
   4   7   8       45.43       51.22      3.75 o 
   5   7   8      956.09      724.59     10.28 o 
  -5   8   8        9.86       10.60      1.29 o 
  -4   8   8       14.54       15.05      1.27 o 
  -3   8   8       21.35       20.57      1.76 o 
  -2   8   8      724.14      759.04     11.30 o 
  -1   8   8        3.02        4.27      0.93 o 
   0   8   8      261.18      255.91      6.21 o 
   1   8   8        2.30        2.67      0.80 o 
   2   8   8        2.67        3.28      0.82 o 
   3   8   8        0.77        1.29      0.65 o 
   4   8   8        2.32        1.55      0.71 o 
  -4   9   8      961.11     1002.59      8.41 o 
  -3   9   8       96.89       97.72      3.19 o 
  -2   9   8       48.04       47.77      3.62 o 
  -1   9   8      128.80      114.13      5.75 o 
   0   9   8       27.76       22.76      2.52 o 
   1   9   8       99.15       88.09      3.44 o 
   2   9   8       73.31       76.70      2.90 o 
   3   9   8       80.30       57.00      3.31 o 
  -3  10   8      128.83      133.79      4.36 o 
  -2  10   8        0.56        1.74      0.71 o 
  -1  10   8       78.04       75.53      5.74 o 
   0  10   8        7.57        7.61      0.94 o 
   1  10   8      134.44      127.79      3.37 o 
   2  10   8      253.44      243.50      6.28 o 
  -5   0   9       90.58      102.22      3.78 o 
  -3   0   9     1258.92     1296.03     23.85 o 
  -1   0   9      210.76      229.96      7.07 o 
   1   0   9      100.15       99.68      3.66 o 
   3   0   9       11.10       14.43      1.74 o 
   5   0   9      326.43      288.41      7.53 o 
  -6   1   9        6.38        6.37      0.97 o 
  -5   1   9      142.19      140.92      3.64 o 
  -4   1   9       64.80       64.96      2.83 o 
  -3   1   9      212.56      193.65      6.39 o 
  -2   1   9        5.18        6.38      1.06 o 
  -1   1   9      121.77      136.35      3.79 o 
   0   1   9      125.59      140.13      3.17 o 
   1   1   9      166.96      184.30      3.94 o 
   2   1   9      274.59      305.19      7.35 o 
   3   1   9        1.46        3.93      0.84 o 
   4   1   9        7.34        5.00      1.01 o 
   5   1   9       88.45       70.09      3.63 o 
  -6   2   9      105.16       98.47      2.75 o 
  -5   2   9       42.90       38.41      1.86 o 
  -4   2   9      651.36      678.68      7.61 o 
  -3   2   9       42.26       38.62      1.99 o 
  -2   2   9       47.93       63.14      2.66 o 
  -1   2   9       11.00        6.60      0.91 o 
   0   2   9       80.32       94.04      2.80 o 
   1   2   9      419.86      453.68      7.48 o 
   2   2   9       56.34       57.81      2.74 o 
   3   2   9      320.83      325.79      7.90 o 
   4   2   9      607.55      641.90     17.28 o 
   5   2   9        0.96        2.33      0.84 o 
  -6   3   9      312.07      273.66      5.71 o 
  -5   3   9        5.63        4.95      0.59 o 
  -4   3   9       81.53       78.05      2.49 o 
  -3   3   9        1.31        1.24      0.48 o 
  -2   3   9        3.18        2.57      0.79 o 
  -1   3   9      168.19      149.25      4.67 o 
   0   3   9       37.11       35.53      1.94 o 
   1   3   9      514.91      547.89      7.50 o 
   2   3   9      767.09      797.98     10.41 o 
   3   3   9      208.90      194.88      9.28 o 
   4   3   9      494.56      509.18     10.96 o 
   5   3   9       45.37       43.05      2.91 o 
  -5   4   9      302.41      310.21      7.48 o 
  -4   4   9        5.35        4.89      0.77 o 
  -3   4   9      287.75      303.66     10.21 o 
  -2   4   9       21.72       24.02      2.07 o 
  -1   4   9      569.64      580.18      8.77 o 
   0   4   9      216.19      231.65      5.71 o 
   1   4   9        9.50        8.79      0.98 o 
   2   4   9       19.35       21.70      1.66 o 
   3   4   9        0.59        0.67      0.39 o 
   4   4   9       57.46       53.80      2.09 o 
   5   4   9       80.29       69.08      3.31 o 
  -5   5   9       14.23       16.48      1.81 o 
  -4   5   9        4.88        4.01      1.29 o 
  -3   5   9       14.28       13.83      2.39 o 
  -2   5   9       55.28       56.38      2.51 o 
  -1   5   9      286.41      296.63      6.11 o 
   0   5   9      285.17      292.00      6.24 o 
   1   5   9      178.28      184.31     12.16 o 
   2   5   9      215.62      210.28      5.45 o 
   3   5   9      136.65      118.21      4.01 o 
   4   5   9        0.61        1.12      0.34 o 
  -5   6   9        4.29        4.33      0.90 o 
  -4   6   9      196.02      226.14      7.62 o 
  -3   6   9      211.95      238.81      8.99 o 
  -2   6   9      744.19      802.88     15.76 o 
  -1   6   9      338.28      362.51      8.29 o 
   0   6   9      434.96      441.98     12.86 o 
   1   6   9        6.49        5.89      1.10 o 
   2   6   9        5.51        6.40      1.55 o 
   3   6   9        2.85        2.89      0.68 o 
   4   6   9        0.53        0.99      0.39 o 
  -4   7   9      107.34      114.54      4.80 o 
  -3   7   9       64.48       55.92      2.53 o 
  -2   7   9      220.30      224.58      7.88 o 
  -1   7   9       13.11       14.74      1.58 o 
   0   7   9      153.97      162.93      8.22 o 
   1   7   9       15.81       19.42      1.30 o 
   2   7   9      248.46      256.69      8.16 o 
   3   7   9       41.08       34.07      2.94 o 
  -3   8   9       11.84       13.83      1.11 o 
  -2   8   9       16.93       16.50      1.41 o 
  -1   8   9      186.45      204.65      6.83 o 
   0   8   9       43.27       46.46      3.82 o 
   1   8   9        0.61        2.41      0.90 o 
   2   8   9       86.63       85.67      4.02 o 
   3   8   9       29.36       12.55      1.42 o 
  -2   9   9       27.39       29.04      2.01 o 
  -1   9   9      221.47      239.87      6.79 o 
   0   9   9       33.21       31.49      3.75 o 
   1   9   9      148.38      141.79      5.63 o 
  -4   0  10      261.75      266.76      8.35 o 
  -2   0  10        3.09        2.15      0.74 o 
   0   0  10        3.09        7.42      1.23 o 
   2   0  10       74.24       81.67      3.21 o 
   4   0  10      318.45      281.93      7.60 o 
  -5   1  10        1.11        2.29      0.52 o 
  -4   1  10      248.15      225.39      4.15 o 
  -3   1  10        4.65        9.33      1.67 o 
  -2   1  10      269.44      277.12      4.96 o 
  -1   1  10      235.86      230.95      4.16 o 
   0   1  10      269.96      269.88      5.88 o 
   1   1  10      115.69      133.13      3.92 o 
   2   1  10      421.60      410.81      6.43 o 
   3   1  10        4.55        4.97      1.00 o 
   4   1  10        0.47        0.32      0.84 o 
  -5   2  10      182.49      181.20      7.37 o 
  -4   2  10       16.07       12.29      1.23 o 
  -3   2  10      224.81      219.98      3.90 o 
  -2   2  10       37.12       33.90      1.72 o 
  -1   2  10        3.91        3.34      0.74 o 
   0   2  10       16.04       23.07      1.73 o 
   1   2  10      147.46      158.98      3.56 o 
   2   2  10        3.82        6.44      1.13 o 
   3   2  10       56.76       57.22      2.28 o 
   4   2  10        5.26        5.65      0.73 o 
  -5   3  10        0.05        1.16      0.52 o 
  -4   3  10        2.21        1.72      0.40 o 
  -3   3  10      166.59      160.40      3.14 o 
  -2   3  10       59.86       68.52      2.29 o 
  -1   3  10      513.79      537.30     13.06 o 
   0   3  10      100.57      106.20      3.46 o 
   1   3  10      228.23      222.58      4.29 o 
   2   3  10      109.93      123.87      4.28 o 
   3   3  10      187.69      195.55      4.88 o 
   4   3  10       11.22        8.34      1.29 o 
  -4   4  10      181.33      177.64      3.77 o 
  -3   4  10       88.20       89.57      3.27 o 
  -2   4  10       75.49       74.12      4.50 o 
  -1   4  10       99.31       95.53      3.97 o 
   0   4  10        7.05       11.14      1.12 o 
   1   4  10       21.94       20.91      1.87 o 
   2   4  10      233.97      228.79     14.90 o 
   3   4  10       16.49       15.42      1.45 o 
   4   4  10      234.76      137.02      4.32 o 
  -4   5  10        5.07        3.68      0.84 o 
  -3   5  10      183.85      180.40      6.58 o 
  -2   5  10       10.82       10.40      1.81 o 
  -1   5  10        5.56        9.33      1.22 o 
   0   5  10       87.32      103.50      3.95 o 
   1   5  10       14.85       16.06      1.53 o 
   2   5  10      129.37      144.05      5.98 o 
   3   5  10       35.21       22.00      6.70 o 
  -3   6  10       78.00       73.78      3.83 o 
  -2   6  10        3.03        2.96      0.78 o 
  -1   6  10       33.32       34.76      2.07 o 
   0   6  10       86.20       93.25      3.41 o 
   1   6  10      274.83      293.33     13.92 o 
   2   6  10       25.60       34.79      2.72 o 
   3   6  10      130.63      116.15      3.97 o 
  -3   7  10       81.22       85.15      3.50 o 
  -2   7  10       38.51       38.56      1.76 o 
  -1   7  10      276.54      285.26      5.22 o 
   0   7  10        7.13        7.36      0.87 o 
   1   7  10       29.68       33.25      2.52 o 
   2   7  10        7.07        7.37      1.10 o 
  -1   8  10      101.69      104.99      3.70 o 
   0   8  10       16.59       11.83      1.29 o 
  -3   0  11        1.95        5.65      0.80 o 
  -1   0  11        4.75        4.33      1.23 o 
   1   0  11      178.86      172.63      6.12 o 
   3   0  11      654.72      517.39      9.62 o 
  -4   1  11       64.83       62.76      2.76 o 
  -3   1  11      185.10      181.68      2.95 o 
  -2   1  11       70.36       77.70      2.45 o 
  -1   1  11      236.24      248.98      4.72 o 
   0   1  11        0.29        0.09      0.39 o 
   1   1  11       69.64       69.14      2.32 o 
   2   1  11        6.66        6.33      0.98 o 
   3   1  11        2.55        2.74      0.68 o 
  -3   2  11       62.05       51.80      2.49 o 
  -2   2  11       83.42       86.75      2.53 o 
  -1   2  11        5.18        3.48      0.59 o 
   0   2  11      160.24      176.19      3.86 o 
   1   2  11       10.14       10.21      1.68 o 
   2   2  11      323.63      282.46      5.58 o 
   3   2  11        7.33        4.27      0.90 o 
  -3   3  11      212.24      207.76      5.42 o 
  -2   3  11      280.77      315.01      5.56 o 
  -1   3  11       21.11       21.18      1.30 o 
   0   3  11       60.55       66.09      2.22 o 
   1   3  11       12.91       12.60      1.07 o 
   2   3  11        3.59        4.13      0.52 o 
  -3   4  11        1.72        1.36      0.58 o 
  -2   4  11        6.80        8.66      1.29 o 
  -1   4  11      223.36      226.33      4.75 o 
   0   4  11       47.41       49.39      3.37 o 
   1   4  11      360.87      348.68      7.29 o 
   2   4  11       13.30       12.35      1.36 o 
  -2   5  11       70.64       66.68      2.17 o 
  -1   5  11       28.33       33.05      2.46 o 
   0   5  11       29.79       25.73      2.10 o 
   1   5  11       12.12       12.47      1.29 o 
   0   0  12       30.07       15.08      1.55 o 
  -1   1  12       35.57       38.38      2.20 o 
                                                 
